# Supplementary material for: Association mapping identifies quantitative trait loci (QTL) for digestibility in rice straw
Source: Biotechnol Biofuels. 2020 Oct 8;13:165. doi: 10.1186/s13068-020-01807-8 (PMC7545568; doi:10.1186/s13068-020-01807-8)
Supplement: Supplementary file 2 — Additional file 2. Containing the list of genes locate in the regions of digestibility QTL [file 13068_2020_1807_MOESM2_ESM.xlsx]

## Sheet: Ch1 (29MB) 
Locus_id	Putative Function	OSN_AB	OSN_AC	SRR042529	SRR074151
LOC_Os01g50470	regulator of chromosome condensation, putative, expressed	2.85004	1.56979	1.42197	yes		Post-emergence inflorescence = OSN_AB
LOC_Os01g50480	SAM dependent carboxyl methyltransferase, putative, expressed	0	0	0	no		Pre-emergence inflorescence = OSN_AC
LOC_Os01g50490	cytochrome P450, putative, expressed	0	0	0	no		Shoots = SRR042529
LOC_Os01g50500	retrotransposon protein, putative, Ty3-gypsy subclass	0	0	0	no		60 day stem = SRR074151
LOC_Os01g50510	expressed protein	0	0	0	no
LOC_Os01g50520	cytochrome P450 monooxygenase CYP711A12, putative, expressed	0	0	0	no
LOC_Os01g50530	cytochrome P450, putative, expressed	0.410273	0	0	no
LOC_Os01g50550	retrotransposon protein, putative, unclassified, expressed	0	0	0	no
LOC_Os01g50560	expressed protein	0	0	0	no
LOC_Os01g50570	cytochrome P450 monooxygenase CYP711A12, putative, expressed	0	0	0	no
LOC_Os01g50580	cytochrome P450, putative, expressed	0	0	0	no
LOC_Os01g50590	cytochrome P450, putative, expressed	0	0	0	yes
LOC_Os01g50600	expressed protein	0	0	0	no
LOC_Os01g50610	SAM dependent carboxyl methyltransferase, putative, expressed	6.57849	1.72563	2.12	no
LOC_Os01g50616	phosphatidylinositol transfer, putative, expressed	2.5162	1.37001	7.46744	yes
LOC_Os01g50622	DNA-binding protein DSP1, putative, expressed	32.354	1.9758	19.2798	yes
LOC_Os01g50630	hypothetical protein	0	0	0	no
LOC_Os01g50640	retrotransposon protein, putative, unclassified, expressed	0	0	0	no
LOC_Os01g50650	retrotransposon protein, putative, unclassified, expressed	0	0	0	no
LOC_Os01g50660	retrotransposon protein, putative, unclassified	0	0	0	no
LOC_Os01g50670	retrotransposon protein, putative, unclassified, expressed	0	0	0	no
LOC_Os01g50680	OsSub2 - Putative Subtilisin homologue, expressed	4.04294	2.0219	0	no
LOC_Os01g50690	WD domain, G-beta repeat domain containing protein, expressed	4.27275	4.74367	6.34252	no
LOC_Os01g50700	dehydrin family protein, expressed	3.22947	1.05066	6.47621	no
LOC_Os01g50710	hypothetical protein	0	0	0	no
LOC_Os01g50720	MYB family transcription factor, putative, expressed	11.367	17.6833	34.0605	no
LOC_Os01g50730	expressed protein	1.38551	0	5.34114	no
LOC_Os01g50740	expressed protein	0	0	0	no
LOC_Os01g50750	zinc finger, C3HC4 type domain containing protein, expressed	28.7762	39.6101	3.88524	no
LOC_Os01g50760	polyprenyl synthetase, putative, expressed	95.2628	56.4966	63.5365	yes
LOC_Os01g50770	adaptor complexes medium subunit family domain containing protein, expressed	47.6211	57.4283	54.1546	yes
LOC_Os01g50780	expressed protein	0	0	0	no
LOC_Os01g50790	transposon protein, putative, unclassified, expressed	0	0	0	no
LOC_Os01g50800	expressed protein	0	0	0	no
LOC_Os01g50810	invertase/pectin methylesterase inhibitor family protein, putative, expressed	16.4437	0	0	no
LOC_Os01g50820	transporter, major facilitator family, putative, expressed	7.73836	2.77013	0.844714	no
LOC_Os01g50830	expressed protein	6.80249	4.01193	0	no
LOC_Os01g50840	expressed protein	35.9307	3.9952	2.25374	no
LOC_Os01g50849	expressed protein	10.5682	20.7473	23.3767	no	plant protein of unknown function DUF869......
LOC_Os01g50860	chloride transporter, chloride channel family, putative, expressed	6.35359	5.83831	13.6957	yes
LOC_Os01g50870	expressed protein	0	1.02873	6.71054	no
LOC_Os01g50880	hypothetical protein	0	0	0	no
LOC_Os01g50890	expressed protein	0	0	0	no
LOC_Os01g50900	Cupin domain containing protein, expressed	1.34031	1.02375	0	no
LOC_Os01g50910	late embryogenesis abundant protein, group 3, putative, expressed	0.804363	0.670508	22.4143	no
LOC_Os01g50930	expressed protein	21.7077	6.80915	22.6	yes
LOC_Os01g50934	fiber protein Fb11, putative, expressed	53.0547	35.8145	37.5322	no
LOC_Os01g50940	helix-loop-helix DNA-binding domain containing protein, expressed	7.38725	1.59276	8.87671	no
LOC_Os01g50950	expressed protein	0	0	0	no
LOC_Os01g50960	RNA polymerase II transcriptional coactivator KELP, putative, expressed	16.2129	17.5132	7.43716	no
LOC_Os01g50970	expressed protein	3.33253	3.61293	0	no
LOC_Os01g50980	cullin, putative, expressed	0.356428	0.433197	0	no
LOC_Os01g50990	FBD domain containing protein, putative, expressed	0	0.769178	0	no
LOC_Os01g51000	expressed protein	0	0	0	no
LOC_Os01g51010	DUF292 domain containing protein, expressed	7.22215	4.73725	9.78095	no	uncharacterized protein At4g06744 precursor
LOC_Os01g51020	60S ribosomal protein L28-1, putative, expressed	15.7865	18.0167	0	no
LOC_Os01g51030	expressed protein	4.38389	0	0	no
LOC_Os01g51040	transmembrane protein 16K, putative, expressed	3.4082	7.2426	1.79745	no
LOC_Os01g51050	jacalin-like lectin domain containing protein, expressed	2.94845	1.13342	0	no
LOC_Os01g51060	hydrolase, putative, expressed	2.82206	3.97386	1.31117	yes
LOC_Os01g51080	retrotransposon protein, putative, unclassified, expressed	0	0	0	no
LOC_Os01g51090	retrotransposon protein, putative, unclassified, expressed	0	0	0	no
LOC_Os01g51100	retrotransposon protein, putative, unclassified, expressed	0	0	0	no
LOC_Os01g51110	expressed protein	0	0	0	no
LOC_Os01g51120	vesicle transport v-SNARE protein, putative, expressed	80.8553	52.4472	93.9337	no
LOC_Os01g51130	transposon protein, putative, unclassified, expressed	0	0	0	no
LOC_Os01g51140	helix-loop-helix DNA-binding domain containing protein, expressed	1.53854	0.268503	19.621	no
LOC_Os01g51154	single myb histone, putative, expressed	29.2299	28.647	28.4174	no
LOC_Os01g51170	glycylpeptide N-tetradecanoyltransferase 1, putative, expressed	29.39	45.7892	6.37563	no
LOC_Os01g51180	transposon protein, putative, unclassified, expressed	0	0	0	no
LOC_Os01g51190	expressed protein	10.5502	12.152	17.3812	no
LOC_Os01g51200	CK1_CaseinKinase_1.3 - CK1 includes the casein kinase 1 kinases, expressed	50.1787	43.1881	96.954	no
LOC_Os01g51210	uncharacterized protein PA4923, putative, expressed	19.6657	3.5269	9.13248	no
LOC_Os01g51220	transport protein particle component, Bet3, domain containing protein, expressed	26.2088	42.1502	52.948	no
LOC_Os01g51230	IQ calmodulin-binding motif domain containing protein, expressed	2.43143	6.27799	0	no
LOC_Os01g51240	hypothetical protein	0	0	0	no
LOC_Os01g51250	mitochondrial carrier protein, putative, expressed	9.44586	6.06237	6.3663	no
LOC_Os01g51260	MYB family transcription factor, putative, expressed	4.80441	5.20958	1.06578	yes
LOC_Os01g51270	THION44 - Plant thionin family protein precursor, putative, expressed	3.63416	1.23639	0	no
LOC_Os01g51280	5-nucleotidase surE, putative, expressed	14.2361	18.076	11.4849	no
LOC_Os01g51290	protein kinase family protein, putative, expressed	20.2482	201.22	140.33	yes
LOC_Os01g51300	WD domain, G-beta repeat domain containing protein, expressed	41.7458	116.76	26.0805	yes
LOC_Os01g51310	expressed protein	0.806837	1.43549	0	no
LOC_Os01g51320	peroxisomal N-acetyl-spermine/spermidine oxidase precursor, putative, expressed	4.22426	7.90649	0.971895	no
LOC_Os01g51330	expressed protein	1.75077	0.770245	0	no
LOC_Os01g51340	retrotransposon protein, putative, unclassified, expressed	0	0	0	no
LOC_Os01g51360	lipase, putative, expressed	30.9672	33.953	53.8741	no
LOC_Os01g51370	expressed protein	13.3921	12.3808	13.301	no
LOC_Os01g51380	ATP synthase, putative, expressed	25.4648	37.6427	19.0418	no
LOC_Os01g51390	mitochondrial-processing peptidase subunit, mitochondrial precursor, putative, expressed	27.0719	22.5041	9.13051	no
LOC_Os01g51400	Leucine Rich Repeat family protein, expressed	0	0.852567	0	yes
LOC_Os01g51410	glycine dehydrogenase, putative, expressed	64.8392	48.3784	118.15	yes
LOC_Os01g51420	calcineurin B, putative, expressed	5.65211	11.9795	16.3844	no
LOC_Os01g51430	green ripe-like, putative, expressed	6.87099	5.92263	18.2177	yes
LOC_Os01g51440	expressed protein	0	0	0	no
LOC_Os01g51450	NAP domain containing protein, putative, expressed	0.632388	0.374636	0	no
LOC_Os01g51460	expressed protein	0	0	0	no
LOC_Os01g51470	expressed protein	0	0	0	no
LOC_Os01g51480	expressed protein	0	0	0	no
LOC_Os01g51490	expressed protein	2.6317	0	0	no
LOC_Os01g51500	expressed protein	0	0	0	no
LOC_Os01g51510	expressed protein	0	0	0	no
LOC_Os01g51520	expressed protein	0	0	0	no
LOC_Os01g51530	methyltransferase domain containing protein, expressed	9.30534	6.38515	36.53	yes
LOC_Os01g51540	cytidine/deoxycytidylate deaminase, putative, expressed	32.3831	41.9094	17.6826	no
LOC_Os01g51550	peroxidase family protein, expressed	0	0.338392	0	no	WAX2, putative
LOC_Os01g51560	AT hook-containing MAR binding 1, putative, expressed	0	0	0	no
LOC_Os01g51570	glycosyl hydrolases family 17, putative, expressed	1.65546	0	129.185	no
LOC_Os01g51580	expressed protein	0	0	0	no
LOC_Os01g51590	expressed protein	0	0	0	no
LOC_Os01g51610	B3 DNA binding domain containing protein, expressed	3.44604	0.31646	0	no
LOC_Os01g51620	KRR1 small subunit processome component, putative, expressed	1.84783	1.59517	0	no
LOC_Os01g51630	XIE, putative, expressed	11.5535	23.5739	39.364	no
LOC_Os01g51632	myosin XI, putative, expressed	2.66635	9.20338	12.2064	no
LOC_Os01g51634	myosin-2 heavy chain, non muscle, putative, expressed	1.62832	6.29509	11.0583	no
LOC_Os01g51640	expressed protein	8.85994	17.1178	2.77734	yes
LOC_Os01g51650	retrotransposon protein, putative, unclassified, expressed	0	0	0	no
LOC_Os01g51660	expressed protein	0	0	0	no
LOC_Os01g51670	expressed protein	0	0.580256	9.19499	no
LOC_Os01g51680	hypothetical protein	0	0	0	no
LOC_Os01g51690	WRKY26, expressed	0	0	0	no
LOC_Os01g51700	ras-related protein, putative, expressed	18.107	48.6945	19.8416	no
LOC_Os01g51710	zinc knuckle domain containing protein, expressed	3.93725	3.03034	9.0291	no
LOC_Os01g51720	expressed protein	0	0	0	no
LOC_Os01g51730	expressed protein	0	0	0	no	tRNA synthetases class II domain containing protein
LOC_Os01g51735	expressed protein	0	0	0	no
LOC_Os01g51740	expressed protein	0	2.74095	0	no
LOC_Os01g51754	alpha-amylase precursor, putative, expressed	6.84547	8.57759	10.9764	no
LOC_Os01g51770	outer mitochondrial membrane porin, putative, expressed	4.13092	46.2525	0	yes
LOC_Os01g51780	auxin efflux carrier component, putative, expressed	1.19123	7.37167	0	no
LOC_Os01g51790	expressed protein	2.30141	2.14516	0	no
LOC_Os01g51800	expressed protein	14.1263	6.6786	10.7614	no
LOC_Os01g51810	pentatricopeptide, putative, expressed	1.3543	1.60342	0	no
LOC_Os01g51820	retrotransposon protein, putative, Ty3-gypsy subclass, expressed	0	0	0	no
LOC_Os01g51830	retrotransposon protein, putative, Ty3-gypsy subclass	0	0	0	no
LOC_Os01g51840	IQ calmodulin-binding motif family protein, putative, expressed	16.6196	44.9925	15.1052	yes

## Sheet: Ch2 (28MB) 
Locus_id	Putative Function	OSN_AB	OSN_AC	SRR042529	SRR074151
LOC_Os02g46350	GPI transamidase subunit PIG-U domain containing protein, expressed	11.872	18.0013	17.3277	no			Post-emergence inflorescence = OSN_AB
LOC_Os02g46360	invertase/pectin methylesterase inhibitor family protein, putative, expressed	1.29424	4.54253	1.79247	no			Pre-emergence inflorescence = OSN_AC
LOC_Os02g46370	expressed protein	2.0001	3.02153	3.93125	no			Shoots = SRR042529
LOC_Os02g46380	purine permease, putative, expressed	15.1855	11.1425	28.0531	no			60 day stem = SRR074151
LOC_Os02g46390	expressed protein	0.898379	0	0	no
LOC_Os02g46400	expressed protein	1.07773	0	1.13755	no
LOC_Os02g46410	expressed protein	0	0	0	no
LOC_Os02g46420	transposon protein, putative, unclassified, expressed	8.27939	5.31133	18.6897	yes
LOC_Os02g46440	expressed protein	11.4259	6.27599	8.95223	no
LOC_Os02g46450	helicase conserved C-terminal domain containing protein, expressed	9.14417	15.0587	5.85439	no
LOC_Os02g46460	peptide transporter PTR2, putative, expressed	26.8204	1.15127	2.08425	no
LOC_Os02g46473	expressed protein	4.48291	8.16861	17.435	yes
LOC_Os02g46480	expressed protein	23.4983	8.0892	33.7021	no
LOC_Os02g46490	protein phosphatase 2C, putative, expressed	8.3699	10.0861	2.71345	yes
LOC_Os02g46500	U-box, putative, expressed	0	0	0	no
LOC_Os02g46510	adaptor complexes medium subunit family domain containing protein, expressed	25.3806	43.933	50.247	no
LOC_Os02g46520	hydrolase, putative, expressed	28.1048	27.3625	16.1208	yes
LOC_Os02g46530	expressed protein	0	0	0	no
LOC_Os02g46540	expressed protein	0	0	0	no
LOC_Os02g46550	expressed protein	0	0	0	no
LOC_Os02g46560	helix-loop-helix DNA-binding protein, putative, expressed	0	8.59952	8.66456	yes
LOC_Os02g46570	retrotransposon protein, putative, Ty3-gypsy subclass, expressed	0	0	0	no
LOC_Os02g46580	retrotransposon protein, putative, Ty3-gypsy subclass, expressed	0	0	0	no
LOC_Os02g46600	RING-H2 finger protein ATL5G, putative, expressed	15.2866	23.7475	11.6674	no
LOC_Os02g46610	zinc-binding protein, putative, expressed	27.3917	2.52026	23.5021	no
LOC_Os02g46620	expressed protein	4.64217	6.87357	11.5902	no
LOC_Os02g46630	transposon protein, putative, unclassified, expressed	0	0	0	no
LOC_Os02g46640	heat shock protein DnaJ, putative, expressed	13.8529	6.06554	35.3255	no
LOC_Os02g46650	ubiquitin carboxyl-terminal hydrolase domain containing protein, expressed	2.31979	8.21437	15.7022	no
LOC_Os02g46660	SNARE associated Golgi protein, putative, expressed	12.4092	19.593	10.6347	yes
LOC_Os02g46670	expressed protein	0	0	0	yes
LOC_Os02g46680	multidrug resistance protein, putative, expressed	23.3779	53.4842	11.1168	yes
LOC_Os02g46690	OsFBD8 - F-box and FBD domain containing protein, expressed	1.90086	2.76777	0	no
LOC_Os02g46700	GCN5-related N-acetyltransferase, putative, expressed	7.61119	8.86258	34.0762	no
LOC_Os02g46710	expressed protein	10.0732	18.0425	18.7622	no
LOC_Os02g46720	ara54-like RING finger protein, putative, expressed	2.78771	4.50736	3.68345	no
LOC_Os02g46730	expressed protein	0.658118	0.764152	0	no
LOC_Os02g46740	RWD domain containing protein, expressed	0.306976	0	0	no
LOC_Os02g46750	expressed protein	7.49847	6.39166	21.2596	yes
LOC_Os02g46760	STE_MEK_ste7_MAP2K.4 - STE kinases include homologs to sterile 7, sterile 11 and sterile 20 from yeast, expressed	3.90348	0	0	no
LOC_Os02g46770	receptor protein kinase-like protein At4g34220 precursor, putative, expressed	0	1.52257	0	no
LOC_Os02g46780	MYB family transcription factor, putative, expressed	9.94625	1.20589	1.50187	yes
LOC_Os02g46790	expressed protein	0	0	0	no
LOC_Os02g46800	expressed protein	0	0	0	no
LOC_Os02g46810	amino acid transporter, putative, expressed	2.45982	3.15197	5.99937	no
LOC_Os02g46820	expressed protein	0	0	0	no
LOC_Os02g46830	expressed protein	125.684	41.5977	104.531	yes
LOC_Os02g46839	expressed protein	5.21872	10.8995	2.69205	no
LOC_Os02g46850	oligopeptide transporter, putative, expressed	8.20995	30.6001	53.9042	yes
LOC_Os02g46860	oligopeptide transporter 4, putative, expressed	3.5949	16.2556	21.3976	no
LOC_Os02g46870	transposon protein, putative, CACTA, En/Spm sub-class, expressed	0	0	0	no
LOC_Os02g46880	retrotransposon protein, putative, Ty3-gypsy subclass, expressed	0	0	0	no
LOC_Os02g46890	transposon protein, putative, CACTA, En/Spm sub-class, expressed	0	0	0	no
LOC_Os02g46900	transposon protein, putative, CACTA, En/Spm sub-class, expressed	0	0	0	no
LOC_Os02g46910	glycosyl hydrolases family 16, putative, expressed	15.0963	57.4679	71.0607	no
LOC_Os02g46920	expressed protein	8.23949	12.1806	64.0177	no
LOC_Os02g46930	jmjC domain containing protein, expressed	9.9436	15.1478	159.149	no
LOC_Os02g46940	MYB family transcription factor, putative, expressed	1.21724	2.94878	1.25405	no
LOC_Os02g46950	expressed protein	0	0	0	no
LOC_Os02g46956	expressed protein	12.1449	11.2822	2.32521	no
LOC_Os02g46962	VHS and GAT domain containing protein, expressed	51.6601	49.6356	66.6154	no
LOC_Os02g46970	AMP-binding domain containing protein, expressed	2.22766	0.453204	3.51834	no
LOC_Os02g46980	pentatricopeptide, putative, expressed	21.9885	19.6328	7.84183	yes
LOC_Os02g46990	AAA-type ATPase family protein, putative, expressed	9.21299	12.5209	1.86011	no

## Sheet: Ch6 (23MB)
Locus_id	Putative Function	OSN_AB	OSN_AC	SRR042529	SRR074151	SRR074171
LOC_Os06g38870	expressed protein	0	0	0	no	yes		Post-emergence inflorescence = OSN_AB
LOC_Os06g38880	hypothetical protein	0	0	0	no	no		Pre-emergence inflorescence = OSN_AC
LOC_Os06g38890	transposon protein, putative, unclassified, expressed	0.107615	0.160005	0.0294467	no	no		Shoots = SRR042529
LOC_Os06g38900	transposon protein, putative, unclassified, expressed	0.00759746	0.0798765	0	no	no		60 day stem = SRR074151
LOC_Os06g38910	expressed protein	0	0	0	no	no
LOC_Os06g38920	transposon protein, putative, CACTA, En/Spm sub-class, expressed	0	0	0	no	yes
LOC_Os06g38930	leucine-rich repeat receptor protein kinase EXS precursor, putative, expressed	2.09675	3.1541	1.56029	no	no
LOC_Os06g38940	RMD5 homolog A, putative, expressed	20.5448	20.6192	6.59979	no	yes
LOC_Os06g38950	ABC transporter, ATP-binding protein, putative, expressed	0.60093	1.89508	1.30567	no	yes
LOC_Os06g38960	expressed protein	57.9062	27.6257	16.2258	no	yes
LOC_Os06g38970	expressed protein	10.4128	51.1838	10.6788	no	yes
LOC_Os06g38980	polyadenylate-binding protein, putative, expressed	22.5967	0.34095	0.0757963	yes	no
LOC_Os06g38990	receptor-like protein kinase 2 precursor, putative, expressed	0.360644	2.00049	0	no	yes
LOC_Os06g39000	expressed protein	0	0	0	no	yes
LOC_Os06g39010	expressed protein	0	0	0	no	no
LOC_Os06g39020	retrotransposon protein, putative, unclassified, expressed	0	0	0	no	no
LOC_Os06g39030	expressed protein	0	0	0	no	no
LOC_Os06g39040	dehydrogenase/reductase SDR family member 12, putative, expressed	5.75415	4.67118	23.9434	no	yes
LOC_Os06g39050	syntaxin, putative, expressed	0	0	0	no	yes
LOC_Os06g39060	glucan endo-1,3-beta-glucosidase precursor, putative, expressed	9.76581	0	0	no	yes
LOC_Os06g39070	UDP-glucoronosyl and UDP-glucosyl transferase, putative, expressed	0	0	0	no	yes
LOC_Os06g39080	UDP-glucoronosyl and UDP-glucosyl transferase domain containing protein, expressed	0	0	0	no	yes
LOC_Os06g39090	transposon protein, putative, unclassified, expressed	0.155962	0.188927	0	no	yes
LOC_Os06g39100	expressed protein	0	0	0	no	yes
LOC_Os06g39110	expressed protein	0	0	14.6256	no	no
LOC_Os06g39120	expressed protein	2.07203	0	23.0065	no	yes
LOC_Os06g39130	hypothetical protein	0	0	0	no	no
LOC_Os06g39140	hemoglobin-like protein HbO, putative, expressed	18.7461	10.6152	21.0945	no	no
LOC_Os06g39150	retrotransposon protein, putative, unclassified, expressed	0	0	0	no	yes
LOC_Os06g39160	retrotransposon protein, putative, unclassified, expressed	0.893415	1.25657	1.40725	no	no
LOC_Os06g39170	retrotransposon protein, putative, unclassified, expressed	0	0	0	no	no
LOC_Os06g39180	retrotransposon protein, putative, unclassified, expressed	0	0	0	no	no
LOC_Os06g39190	retrotransposon protein, putative, unclassified, expressed	0	0	0	no	no
LOC_Os06g39200	expressed protein	0	0	0	no	no
LOC_Os06g39210	transposon protein, putative, unclassified, expressed	0	0	0	no	no
LOC_Os06g39220	expressed protein	0	0	0	no	no
LOC_Os06g39230	aldehyde dehydrogenase, putative, expressed	23.0438	53.176	8.96654	no	no
LOC_Os06g39240	endothelial differentiation-related factor 1, putative, expressed	2.36269	13.595	0	no	no
LOC_Os06g39250	transposon protein, putative, unclassified, expressed	0	0	0	no	yes
LOC_Os06g39260	solute carrier family 35 member B1, putative, expressed	27.2961	38.0425	18.3865	no	no
LOC_Os06g39270	UDP-glucoronosyl and UDP-glucosyl transferase domain containing protein, expressed	10.0009	5.2791	2.31769	no	no
LOC_Os06g39280	retrotransposon protein, putative, unclassified, expressed	0	0.0048261	0	no	no
LOC_Os06g39290	expressed protein	0	0	0	no	no
LOC_Os06g39300	retrotransposon protein, putative, unclassified, expressed	0	0	0	no	no
LOC_Os06g39310	retrotransposon protein, putative, unclassified	0	0	0	no	no
LOC_Os06g39320	retrotransposon protein, putative, unclassified	0	0	0	no	no
LOC_Os06g39330	UDP-glucoronosyl and UDP-glucosyl transferase domain containing protein, expressed	7.77703	15.5058	1.27298	yes	no
LOC_Os06g39344	enoyl-CoA hydratase/isomerase family protein, putative, expressed	52.2569	41.5306	51.9704	no	yes
LOC_Os06g39370	OsFBK16 - F-box domain and kelch repeat containing protein, expressed	5.29908	0.340973	1.71181	no	yes
LOC_Os06g39380	hypothetical protein	0	0	0	no	yes
LOC_Os06g39390	transferase family protein, putative, expressed	122.826	25.3526	5.35389	no	no
LOC_Os06g39400	retrotransposon protein, putative, unclassified, expressed	0	0	0	no	no
LOC_Os06g39410	expressed protein	0	0	0	no	no
LOC_Os06g39420	expressed protein	0	0	0	no	no
LOC_Os06g39440	amidophosphoribosyltransferase, chloroplast precursor, putative, expressed	0	0	0	no	no
LOC_Os06g39450	retrotransposon protein, putative, Ty1-copia subclass, expressed	0	0.00442508	0	no	no
LOC_Os06g39460	transposon protein, putative, CACTA, En/Spm sub-class, expressed	0.317038	0.378341	0.60739	no	yes
LOC_Os06g39470	transferase family protein, putative, expressed	40.8534	15.0132	12.0162	no	no
LOC_Os06g39480	SPOC domain containing protein, putative, expressed	4.57767	7.148	1.71099	no	no
LOC_Os06g39500	expressed protein	0	0	0	no	yes
LOC_Os06g39510	expressed protein	0	0	0	no	no
LOC_Os06g39515	expressed protein	0	0	0	no	no
LOC_Os06g39520	myristoyl-acyl carrier protein thioesterase, chloroplast precursor, putative, expressed	17.0892	10.5322	67.3455	no	no
LOC_Os06g39530	expressed protein	0	0	0	no	yes
LOC_Os06g39540	retrotransposon protein, putative, unclassified, expressed	0	0	0	no	no
LOC_Os06g39550	hypothetical protein	0	0	0	no	yes
LOC_Os06g39560	expressed protein	0	0.785168	0	no	no
LOC_Os06g39580	hypothetical protein	0	0	0	no	no
LOC_Os06g39590	OsIAA23 - Auxin-responsive Aux/IAA gene family member, expressed	12.9598	5.63263	16.0884	yes	no
LOC_Os06g39600	protein phosphatase 2C, putative, expressed	23.2265	25.9014	35.7061	no	yes
LOC_Os06g39610	expressed protein	0	0	0	no	no
LOC_Os06g39624	transposon protein, putative, Pong sub-class, expressed	4.38631	15.9346	11.2517	yes	no
LOC_Os06g39640	PINHEAD, putative, expressed	7.18425	33.3731	10.9424	no	yes
LOC_Os06g39650	pentatricopeptide, putative, expressed	2.46581	2.26432	6.12914	yes	yes
LOC_Os06g39660	FAD binding domain containing protein, expressed	1.69769	1.9835	7.95971	no	yes
LOC_Os06g39670	hypothetical protein	0	0	0	no	no
LOC_Os06g39680	transposon protein, putative, unclassified, expressed	3.9832	4.23713	3.37757	no	no
LOC_Os06g39690	SOUL heme-binding protein, putative, expressed	4.20024	5.14408	8.33139	no	yes
LOC_Os06g39700	DNA-directed RNA polymerase subunit alpha, putative, expressed	0	0	0	no	yes
LOC_Os06g39704	photosystem II reaction center protein H, putative	0	0	0	no	no
LOC_Os06g39708	photosystem II P680 chlorophyll A apoprotein, putative, expressed	0.386016	2.19311	36.7388	no	no
LOC_Os06g39712	OsClp10 - Putative Clp protease homologue, expressed	1.2866	0.233953	0.794063	no	no
LOC_Os06g39716	chloroplast 30S ribosomal protein S18, putative, expressed	0.248415	0	0	no	no
LOC_Os06g39718	chloroplast 50S ribosomal protein L33, putative, expressed	0.246458	0	1.80171	no	no
LOC_Os06g39728	cytochrome b559 subunit alpha, putative	0	0	0	no	no
LOC_Os06g39738	apocytochrome f precursor, putative, expressed	0.00947447	0	0	no	no
LOC_Os06g39740	ATP synthase subunit beta, putative, expressed	0.00549728	0	0.172312	no	no
LOC_Os06g39744	photosystem I assembly protein ycf4, putative, expressed	1.18115	0.183211	2.83256	no	no
LOC_Os06g39748	expressed protein	0	0	0	no	no
LOC_Os06g39750	3-ketoacyl-CoA synthase, putative, expressed	12.0761	111.767	27.7899	no	no
LOC_Os06g39752	expressed protein	0	0	0	no	yes
LOC_Os06g39756	ATP synthase epsilon chain, putative, expressed	0	0	0	no	no
LOC_Os06g39760	WD domain, G-beta repeat domain containing protein, expressed	73.6905	71.6434	50.7553	no	no
LOC_Os06g39770	retrotransposon protein, putative, unclassified, expressed	0	0	0.811557	no	yes
LOC_Os06g39780	cytochrome P450, putative, expressed	0	0.432295	1.05312	no	yes
LOC_Os06g39790	retrotransposon protein, putative, unclassified, expressed	0	0	0	no	no
LOC_Os06g39800	expressed protein	0	0	0	no	yes
LOC_Os06g39810	expressed protein	0	0	0	no	no
LOC_Os06g39820	retrotransposon protein, putative, unclassified, expressed	0	0	0	no	no
LOC_Os06g39830	expressed protein	0	0	0	no	no
LOC_Os06g39840	retrotransposon protein, putative, unclassified, expressed	0	0	0	no	no
LOC_Os06g39850	expressed protein	0	0	0	no	yes
LOC_Os06g39860	expressed protein	0	0	0	no	no
LOC_Os06g39870	26S protease regulatory subunit 8, putative, expressed	14.356	12.9375	12.4489	no	no
LOC_Os06g39875	ras-related protein, putative, expressed	11.5359	8.3705	0	no	yes
LOC_Os06g39880	cytochrome P450 72A1, putative, expressed	2.41883	1.37005	1.84937	no	no
LOC_Os06g39890	retrotransposon protein, putative, unclassified, expressed	0	0	0	no	yes
LOC_Os06g39900	agenet domain containing protein, putative, expressed	5.08273	3.19859	4.96042	yes	no
LOC_Os06g39906	homeobox domain containing protein, expressed	30.6161	15.7507	17.8064	yes	yes
LOC_Os06g39912	expressed protein	52.5995	17.096	167.949	no	no
LOC_Os06g39920	retrotransposon protein, putative, unclassified, expressed	0	0	0	no	yes
LOC_Os06g39930	retrotransposon protein, putative, unclassified, expressed	0	0	0	no	no
LOC_Os06g39940	transposon protein, putative, unclassified, expressed	0	0	0	no	no
LOC_Os06g39950	retrotransposon protein, putative, unclassified, expressed	0	0	0	no	no
LOC_Os06g39960	bZIP transcription factor domain containing protein, expressed	0.904518	0.490801	3.03393	no	no
LOC_Os06g39970	CESA11 - cellulose synthase, expressed	0	0	0	no	no
LOC_Os06g39980	retrotransposon protein, putative, unclassified, expressed	0	0	0	no	no
LOC_Os06g39990	retrotransposon protein, putative, unclassified, expressed	0	0	0	no	no
LOC_Os06g40000	retrotransposon protein, putative, unclassified, expressed	0	0	0	no	no
LOC_Os06g40010	expressed protein	0.3063	0.631135	1.76908	no	no
LOC_Os06g40020	DEAD-box ATP-dependent RNA helicase 52A, putative, expressed	19.5294	9.62059	0	no	no
LOC_Os06g40030	S-locus-like receptor protein kinase, putative, expressed	4.57195	1.95069	1.11505	no	no
LOC_Os06g40040	protein of unknown function domain containing protein, expressed	58.9902	87.1485	45.0147	no	yes
LOC_Os06g40050	mitochondrial carrier protein, putative, expressed	18.3268	13.7397	22.176	yes	yes
LOC_Os06g40060	glycosyltransferase family protein, putative, expressed	52.3186	25.3756	15.432	yes	no
LOC_Os06g40070	NADP-dependent oxidoreductase, putative, expressed	0	0	0	no	yes
LOC_Os06g40080	heme oxygenase 1, putative, expressed	70.825	10.2515	22.3845	no	yes
LOC_Os06g40090	VQ domain containing protein, putative, expressed	0	0	1.08508	yes	yes
LOC_Os06g40110	RNA polymerase Rpc34 subunit family protein, expressed	10.2886	13.1636	2.03618	no	yes
LOC_Os06g40120	SPX domain containing protein, putative, expressed	15.7581	11.0787	4.9539	yes	no
LOC_Os06g40130	expressed protein	0	0	0	no	no
LOC_Os06g40140	expressed protein	0	0	0	no	no
LOC_Os06g40150	AP2 domain containing protein, expressed	15.1316	41.1528	20.5399	no	no
LOC_Os06g40160	expressed protein	1.70622	2.99204	0	no	no
LOC_Os06g40170	phospholipase D, putative, expressed	20.2356	10.1416	23.3654	no	yes
LOC_Os06g40180	phospholipase D, putative, expressed	5.36183	1.51529	2.84309	no	yes
LOC_Os06g40190	phospholipase D, putative, expressed	35.848	32.8118	6.38593	no	no
LOC_Os06g40200	calcium-binding mitochondrial carrier CBG00135, putative, expressed	9.41918	10.8783	15.1146	yes	yes
LOC_Os06g40210	expressed protein	25.4555	17.9187	6.51463	yes	yes
LOC_Os06g40220	OsFBX199 - F-box domain containing protein, expressed	1.9319	2.83037	0	no	yes
LOC_Os06g40230	expressed protein	0	0.950508	0	no	no
LOC_Os06g40240	retrotransposon protein, putative, unclassified, expressed	0.158692	0.282422	0	no	no
LOC_Os06g40250	retrotransposon protein, putative, Ty3-gypsy subclass, expressed	0	0	0	no	no
LOC_Os06g40260	retrotransposon protein, putative, Ty3-gypsy subclass, expressed	0	0	0	no	no
LOC_Os06g40270	retrotransposon protein, putative, unclassified	0	0	0	no	yes
LOC_Os06g40280	retrotransposon protein, putative, unclassified, expressed	0	0	0	no	no
LOC_Os06g40290	conserved hypothetical protein	0	0	0	no	no
LOC_Os06g40300	transposon protein, putative, unclassified	0	0	0	no	no
LOC_Os06g40310	transposon protein, putative, unclassified	0	0	0	no	no
LOC_Os06g40320	expressed protein	2.94769	0	0	no	no
LOC_Os06g40330	MYB family transcription factor, putative, expressed	4.69197	3.70421	1.87748	no	no
LOC_Os06g40360	OsFBL30 - F-box domain and LRR containing protein, expressed	78.6128	45.5959	10.0043	no	no
LOC_Os06g40370	CAMK_KIN1/SNF1/Nim1_like.27 - CAMK includes calcium/calmodulin depedent protein kinases, expressed	35.1683	7.08135	9.34624	yes	yes
LOC_Os06g40390	expressed protein	0	0	0	no	yes
LOC_Os06g40400	transposon protein, putative, CACTA, En/Spm sub-class	0	0	0	no	no
LOC_Os06g40410	transposon protein, putative, CACTA, En/Spm sub-class, expressed	0	0	0	no	no
LOC_Os06g40415	expressed protein	46.26	21.8777	42.9814	no	no
LOC_Os06g40420	expressed protein	0.3303	0	0.658078	no	no
LOC_Os06g40430	expressed protein	2.70381	3.81736	3.48405	no	no
LOC_Os06g40440	expressed protein	35.072	24.3589	14.6425	no	yes
LOC_Os06g40450	targeting protein for Xklp2, putative, expressed	48.2174	74.1299	28.7802	yes	yes
LOC_Os06g40460	expressed protein	9.96912	12.7193	3.27645	no	yes
LOC_Os06g40470	retrotransposon protein, putative, unclassified, expressed	0	0	0	no	yes
LOC_Os06g40480	retrotransposon protein, putative, unclassified, expressed	0	0	0	no	no
LOC_Os06g40490	glycosyl hydrolases family 17, putative, expressed	32.2789	17.3737	19.4276	yes	no
LOC_Os06g40500	expressed protein	31.3436	26.9687	11.8779	no	yes
LOC_Os06g40510	CRAL/TRIO domain containing protein, expressed	13.6239	9.46422	3.93511	no	no
LOC_Os06g40520	TNP1, putative, expressed	0	0	0	no	no
LOC_Os06g40530	transposon protein, putative, CACTA, En/Spm sub-class, expressed	0	0	0	no	no
LOC_Os06g40540	retrotransposon protein, putative, unclassified	0	0	0	no	no
LOC_Os06g40550	ABC-2 type transporter domain containing protein, expressed	0	60.4766	0	no	no
LOC_Os06g40560	26S protease regulatory subunit S10B, putative, expressed	10.8088	15.536	4.67598	no	no
LOC_Os06g40570	GRAM and C2 domains containing protein, putative, expressed	0.342334	0.250469	0	no	yes
LOC_Os06g40580	expressed protein	11.8018	0.763407	0	no	no
LOC_Os06g40590	expressed protein	3.74114	7.07869	0	no	no
LOC_Os06g40600	elongation factor, putative, expressed	17.9763	29.0619	4.52413	yes	yes
LOC_Os06g40609	expressed protein	3.55169	2.41469	4.31399	no	yes
LOC_Os06g40620	SNF7 domain containing protein, putative, expressed	32.1662	21.8108	59.7528	no	no
LOC_Os06g40630	SFT2, putative, expressed	12.7645	10.1927	8.2663	yes	yes
LOC_Os06g40640	fructose-bisphospate aldolase isozyme, putative, expressed	99.4821	4.92446	120.571	yes	yes
LOC_Os06g40650	copine-1, putative, expressed	23.0029	15.7728	39.0132	yes	yes

## Sheet: ch6 (8Mbp)
Locus_id	Putative Function	OSN_AB	OSN_AC	SRR042529	SRR074151
LOC_Os06g14720	retrotransposon protein, putative, unclassified	0	0	0	no		Post-emergence inflorescence = OSN_AB
LOC_Os06g14730	transposon protein, putative, unclassified, expressed	0	0	0	no		Pre-emergence inflorescence = OSN_AC
LOC_Os06g14740	NAD binding domain of 6-phosphogluconate dehydrogenase containing protein, expressed	9.56073	17.8422	29.5519	no		Shoots = SRR042529
LOC_Os06g14750	phosphatidylinositol-4-phosphate 5-Kinase family protein, putative, expressed	21.8202	10.6576	29.6062	yes		60 day stem = SRR074151
LOC_Os06g14770	expressed protein	0	0	0	no
LOC_Os06g14780	expressed protein	1.48388	0.86429	23.682	no
LOC_Os06g14790	hypothetical protein	0	0	0	no
LOC_Os06g14800	expressed protein	0	0	0	no
LOC_Os06g14810	3-ketoacyl-CoA synthase, putative, expressed	33.9035	49.4337	10.5764	no
LOC_Os06g14820	hypothetical protein	0	0	0	no
LOC_Os06g14830	retrotransposon protein, putative, unclassified, expressed	0	0	0	no
LOC_Os06g14840	transposon protein, putative, unclassified, expressed	0	0	0	no
LOC_Os06g14850	transposon protein, putative, unclassified	0	0	0	no
LOC_Os06g14860	hypothetical protein	0	0	0	no
LOC_Os06g14870	expressed protein	0.688597	0.397154	0	no
LOC_Os06g14890	hypothetical protein	0	0	0	no
LOC_Os06g14900	retrotransposon protein, putative, unclassified, expressed	0	0	0	no
LOC_Os06g14910	retrotransposon protein, putative, unclassified, expressed	0	0	0	no
LOC_Os06g14920	retrotransposon protein, putative, unclassified, expressed	0	0	0	no
LOC_Os06g14930	retrotransposon protein, putative, unclassified, expressed	0	0	0	no
LOC_Os06g14940	retrotransposon protein, putative, unclassified	0	0	0	no
LOC_Os06g14950	retrotransposon protein, putative, unclassified	0	0	0	no
LOC_Os06g14960	expressed protein	0	0	0	no
LOC_Os06g14970	hypothetical protein	0	0	0	no
LOC_Os06g14980	retrotransposon protein, putative, Ty3-gypsy subclass	0	0	0	no
LOC_Os06g14990	retrotransposon protein, putative, unclassified	0	0	0	no
LOC_Os06g15010	conserved hypothetical protein	0	0	0	no
LOC_Os06g15020	3-ketoacyl-CoA synthase, putative, expressed	1.12801	0.575919	0.44829	no
LOC_Os06g15030	transposon protein, putative, CACTA, En/Spm sub-class, expressed	0	0	0	no
LOC_Os06g15040	transposon protein, putative, CACTA, En/Spm sub-class	0	0	0	no
LOC_Os06g15050	transposon protein, putative, CACTA, En/Spm sub-class, expressed	0	0	0	no
LOC_Os06g15060	transposon protein, putative, CACTA, En/Spm sub-class	0	0	0	no
LOC_Os06g15070	retrotransposon protein, putative, Ty3-gypsy subclass	0	0	0	no
LOC_Os06g15080	expressed protein	0	0	0	no
LOC_Os06g15090	transposon protein, putative, CACTA, En/Spm sub-class	0	0	0	no
LOC_Os06g15100	retrotransposon protein, putative, Ty3-gypsy subclass	0	0	0	no
LOC_Os06g15110	retrotransposon protein, putative, unclassified, expressed	0	0	0	no
LOC_Os06g15120	retrotransposon protein, putative, Ty3-gypsy subclass	0	0	0	no
LOC_Os06g15130	retrotransposon protein, putative, unclassified	0	0	0	no
LOC_Os06g15140	retrotransposon protein, putative, unclassified, expressed	0	0	0	no
LOC_Os06g15150	retrotransposon protein, putative, Ty3-gypsy subclass, expressed	0	0	0	no
LOC_Os06g15160	retrotransposon protein, putative, unclassified	0	0	0	no
LOC_Os06g15170	3-ketoacyl-CoA synthase, putative, expressed	5.72596	2.13277	5.77107	no
LOC_Os06g15180	transposon protein, putative, CACTA, En/Spm sub-class	0	0	0	no
LOC_Os06g15190	transposon protein, putative, CACTA, En/Spm sub-class, expressed	0	0	0	no
LOC_Os06g15200	transposon protein, putative, CACTA, En/Spm sub-class, expressed	0	0	0	no
LOC_Os06g15210	expressed protein	0	0	0	no
LOC_Os06g15220	hypothetical protein	0	0	0	no
LOC_Os06g15230	retrotransposon protein, putative, Ty3-gypsy subclass	0	0	0	no
LOC_Os06g15240	expressed protein	0.859131	1.27607	0.378796	yes
LOC_Os06g15250	3-ketoacyl-CoA synthase, putative, expressed	4.40466	0.278914	0	no
LOC_Os06g15260	retrotransposon protein, putative, Ty1-copia subclass, expressed	0	0	0	no
LOC_Os06g15270	retrotransposon protein, putative, unclassified, expressed	0	0	0	no
LOC_Os06g15280	retrotransposon protein, putative, Ty3-gypsy subclass	0	0	0	no
LOC_Os06g15310	retrotransposon protein, putative, Ty3-gypsy subclass, expressed	0	0	0	no
LOC_Os06g15320	expressed protein	0	0	0	no
LOC_Os06g15330	CCT/B-box zinc finger protein, putative, expressed	26.1622	5.88481	20.1865	yes
LOC_Os06g15340	transposon protein, putative, CACTA, En/Spm sub-class, expressed	0	0	0	yes
LOC_Os06g15350	transposon protein, putative, CACTA, En/Spm sub-class, expressed	0	0	0	no
LOC_Os06g15360	RAD23 DNA repair protein, putative, expressed	91.8818	103.077	167.799	no
LOC_Os06g15370	peptide transporter PTR2, putative, expressed	17.3038	15.0642	15.9226	no
LOC_Os06g15380	acylphosphatase, putative, expressed	6.89395	5.42608	6.52852	no
LOC_Os06g15390	acylphosphatase, putative, expressed	7.79674	2.43046	0	no
LOC_Os06g15400	expressed protein	584.983	170.361	355.731	no
LOC_Os06g15410	angel, putative, expressed	3.64213	3.237	5.36395	no
LOC_Os06g15420	asparagine synthetase, putative, expressed	51.4201	51.0992	43.7844	no
LOC_Os06g15430	expressed protein	0	0	0	no
LOC_Os06g15440	expressed protein	0	0	0	no
LOC_Os06g15450	retrotransposon protein, putative, Ty1-copia subclass	0	0	0	no
LOC_Os06g15460	retrotransposon protein, putative, Ty1-copia subclass, expressed	0	0	0	no
LOC_Os06g15470	retrotransposon protein, putative, unclassified, expressed	0	0	0	no
LOC_Os06g15480	transcription factor, putative, expressed	1.41031	7.36906	0.588933	no
LOC_Os06g15490	expressed protein	0	0	0	no
LOC_Os06g15500	retrotransposon protein, putative, unclassified, expressed	0	0	0	no
LOC_Os06g15510	transposon protein, putative, unclassified, expressed	0	0	0	no
LOC_Os06g15520	retrotransposon protein, putative, unclassified	0	0	0	no
LOC_Os06g15530	retrotransposon protein, putative, Ty3-gypsy subclass	0	0	0	no
LOC_Os06g15540	retrotransposon protein, putative, unclassified, expressed	0	0	0	no
LOC_Os06g15550	ubiquitin carboxyl-terminal hydrolase, family 1, putative, expressed	2.95472	2.0842	0	no
LOC_Os06g15560	expressed protein	0.583268	0.324175	0.173776	no
LOC_Os06g15570	retrotransposon protein, putative, unclassified, expressed	16.7478	32.5693	12.7536	no
LOC_Os06g15580	hypothetical protein	0	0	0	no
LOC_Os06g15590	uncharacterized Cys-rich domain containing protein, putative	0	0	0	no
LOC_Os06g15600	plastocyanin-like domain containing protein, putative, expressed	0	0	0	no
LOC_Os06g15610	hypothetical protein	0	0	0	no
LOC_Os06g15620	GASR7 - Gibberellin-regulated GASA/GAST/Snakin family protein precursor, expressed	35.8333	219.396	41.6913	yes
LOC_Os06g15630	retrotransposon protein, putative, unclassified, expressed	0.152112	0.252398	0	no
LOC_Os06g15640	retrotransposon protein, putative, unclassified, expressed	0.0506923	0.0855088	0	no
LOC_Os06g15650	retrotransposon protein, putative, unclassified	0	0	0	no
LOC_Os06g15660	retrotransposon protein, putative, unclassified, expressed	3.20703	2.73496	1.5251	no
LOC_Os06g15670	expressed protein	0	0	0	no
LOC_Os06g15680	cytochrome P450 71A6, putative, expressed	6.47688	0.849583	3.93379	no
LOC_Os06g15700	expressed protein	7.99009	7.6334	9.65312	yes
LOC_Os06g15710	retrotransposon protein, putative, Ty1-copia subclass	0	0	0	no
LOC_Os06g15720	retrotransposon protein, putative, unclassified	0	0	0	no
LOC_Os06g15730	expressed protein	0	0	0	yes
LOC_Os06g15740	expressed protein	0	0	0	no
LOC_Os06g15750	NB-ARC domain containing protein, expressed	0	0	0	yes
LOC_Os06g15760	eukaryotic aspartyl protease domain containing protein, expressed	24.4513	14.2131	38.0306	no
LOC_Os06g15779	aluminum-activated malate transporter, putative, expressed	19.2134	14.6576	6.24573	no
LOC_Os06g15800	expressed protein	0	0	0	no
LOC_Os06g15810	integral membrane protein, putative, expressed	1.91702	1.59732	0	yes
LOC_Os06g15820	NHL repeat-containing protein, putative, expressed	3.84638	20.7917	2.40114	no
LOC_Os06g15830	expressed protein	0	0.332282	0	no
LOC_Os06g15840	transposon protein, putative, CACTA, En/Spm sub-class, expressed	0	0	0	no
LOC_Os06g15850	transposon protein, putative, CACTA, En/Spm sub-class, expressed	0	0	0	no

## Sheet: ch7(29Mb)
Locus_id	Putative Function	OSN_AB	OSN_AC	SRR042529	SRR074151
LOC_Os07g48710	VQ domain containing protein, putative, expressed	0	1.82581	5.24375	no		Post-emergence inflorescence = OSN_AB
LOC_Os07g48720	MAG2, putative, expressed	4.99899	8.12451	2.7252	yes		Pre-emergence inflorescence = OSN_AC
LOC_Os07g48730	tyrosine protein kinase domain containing protein, putative, expressed	0.471182	0	0	no		Shoots = SRR042529
LOC_Os07g48750	alpha-N-arabinofuranosidase, putative, expressed	1.80316	6.74985	11.5457	no		60 day stem = SRR074151
LOC_Os07g48760	CAMK_KIN1/SNF1/Nim1_like.32 - CAMK includes calcium/calmodulin depedent protein kinases, expressed	0	0.945013	0	no
LOC_Os07g48770	serine hydrolase domain containing protein, expressed	40.2924	6.06775	36.8681	yes
LOC_Os07g48780	OsCam1-2 - Calmodulin, expressed	152.824	263.507	109.574	no
LOC_Os07g48790	SNF1-related protein kinase regulatory subunit beta-1, putative, expressed	19.7568	0	0	no
LOC_Os07g48800	VQ domain containing protein, putative, expressed	0	0	0	no
LOC_Os07g48810	parvulin-type peptidyl prolyl cis/trans isomerase, putative, expressed	21.8978	15.3182	31.4853	no
LOC_Os07g48820	transcription factor, putative, expressed	14.9451	11.8712	34.7662	yes
LOC_Os07g48830	glycosyl transferase 8 domain containing protein, putative, expressed	5.89005	0.742066	150.192	no
LOC_Os07g48840	Ser/Thr protein phosphatase family protein, putative, expressed	6.80249	6.24545	3.32935	no
LOC_Os07g48850	PPR repeat containing protein, expressed	1.56031	2.02591	1.37949	no
LOC_Os07g48870	MYB family transcription factor, putative, expressed	0	0	3.82061	no
LOC_Os07g48880	importin subunit alpha-1b, putative, expressed	3.86155	6.64048	6.60837	no
LOC_Os07g48890	expressed protein	3.28507	3.27502	0	no
LOC_Os07g48900	expressed protein	0	6.21417	2.36024	no
LOC_Os07g48910	retrotransposon protein, putative, unclassified, expressed	522.484	105.362	15.3164	no
LOC_Os07g48920	aldehyde dehydrogenase, putative, expressed	16.7216	41.0281	11.3331	no
LOC_Os07g48930	expressed protein	0	0	0	no
LOC_Os07g48940	OsFBDUF39 - F-box and DUF domain containing protein, expressed	0	0	0	no
LOC_Os07g48950	aldehyde dehydrogenase 22A1 precursor, putative, expressed	2.15676	6.48034	2.34152	no
LOC_Os07g48960	OsLonP3 - Putative Lon protease homologue, expressed	9.26326	18.6371	3.7321	no
LOC_Os07g48970	OsPOP17 - Putative Prolyl Oligopeptidase homologue, expressed	6.3243	4.91105	8.97399	no
LOC_Os07g48980	nicotianamine synthase, putative, expressed	19.2839	4.75328	0.969806	yes
LOC_Os07g49000	DNAJ heat shock N-terminal domain-containing protein, putative, expressed	0.928078	13.1259	1.34685	no
LOC_Os07g49010	TOPBP1B - Similar to DNA replication protein TOPBP1 from, expressed	2.98852	4.34457	3.84832	no
LOC_Os07g49020	expressed protein	3.9924	13.2585	5.11861	yes
LOC_Os07g49030	PHD-finger family protein, expressed	14.401	19.9309	17.9059	yes
LOC_Os07g49040	protein phosphotase protein, putative, expressed	20.5539	48.2247	14.2075	no
LOC_Os07g49050	expressed protein	0	0.674946	0	no
LOC_Os07g49060	retrotransposon protein, putative, unclassified	0	0	0	no
LOC_Os07g49070	expressed protein	0	1.90409	0	no
LOC_Os07g49080	COBRA-like protein 7 precursor, putative, expressed	0.326363	0.286244	0.669092	no
LOC_Os07g49090	WD-40 repeat family protein, putative, expressed	0	0	0	no
LOC_Os07g49100	pectinesterase, putative, expressed	0.457625	0.1433	0	no
LOC_Os07g49110	D-alanine--D-alanine ligase family, putative, expressed	39.6842	41.5131	10.2254	yes
LOC_Os07g49114	wound-induced protein WI12, putative, expressed	47.3338	30.2741	108.459	no
LOC_Os07g49120	sex determination protein tasselseed-2, putative, expressed	7.42851	0	0	no
LOC_Os07g49130	expressed protein	0	0	0	no
LOC_Os07g49140	expressed protein	2.31695	9.71726	5.85466	no
LOC_Os07g49150	26S protease regulatory subunit 4, putative, expressed	87.5089	109.533	38.2933	yes
LOC_Os07g49160	retrotransposon protein, putative, unclassified, expressed	0.0388576	0	0	no
LOC_Os07g49170	retrotransposon protein, putative, unclassified, expressed	0	0	0	no
LOC_Os07g49180	retrotransposon protein, putative, unclassified, expressed	0	0.156197	0	no
LOC_Os07g49190	retrotransposon protein, putative, unclassified	0	0	0	no
LOC_Os07g49200	membrane associated DUF588 domain containing protein, putative, expressed	1.84591	3.40664	0	no
LOC_Os07g49210	helicase conserved C-terminal domain containing protein, expressed	2.02635	4.29458	1.52532	no
LOC_Os07g49220	expressed protein	0	0.887285	0	no
LOC_Os07g49230	ubiquitin-activating enzyme, putative, expressed	7.26684	6.53407	0.64865	yes
LOC_Os07g49240	MRH1, putative, expressed	13.0212	22.9283	16.8268	no
LOC_Os07g49250	thiamine pyrophosphate enzyme, C-terminal TPP binding domain containing protein, expressed	12.9665	2.06267	1.07392	no
LOC_Os07g49260	importin subunit beta, putative, expressed	5.44607	11.4387	5.73038	yes
LOC_Os07g49270	AMP deaminase, putative, expressed	13.3652	15.2509	17.3894	no
LOC_Os07g49280	PMR5, putative, expressed	20.072	35.5229	36.7586	no
LOC_Os07g49290	PHD finger family protein, putative, expressed	0	0.523722	0	no
LOC_Os07g49300	expressed protein	5.08448	10.6047	22.3872	no
LOC_Os07g49310	omega-3 fatty acid desaturase, chloroplast precursor, putative, expressed	4.8338	5.63106	71.9586	no
LOC_Os07g49320	HEAT repeat family protein, putative, expressed	8.65964	16.1861	6.9521	yes
LOC_Os07g49330	phospholipase C, putative, expressed	48.6711	62.3027	136.043	yes
LOC_Os07g49340	transposon protein, putative, Mariner sub-class, expressed	0	0	0	no
LOC_Os07g49350	expressed protein	0	0	0	no
LOC_Os07g49360	peroxidase precursor, putative, expressed	48.4529	24.0029	2.2493	yes
LOC_Os07g49370	glycosyltransferase family 43 protein, putative, expressed	30.4289	32.5426	5.87969	no
LOC_Os07g49380	PWWP domain containing protein, expressed	12.1845	19.4197	5.70994	yes
LOC_Os07g49390	P-protein, putative, expressed	6.66241	10.0996	18.6598	no
LOC_Os07g49400	OsAPx2 - Cytosolic Ascorbate Peroxidase encoding gene 4,5,6,8, expressed	489.073	690.694	174.423	yes
LOC_Os07g49410	uncharacterized ACR, YagE family COG1723 containing protein, expressed	18.8884	15.1915	10.5623	no
LOC_Os07g49420	retrotransposon protein, putative, unclassified, expressed	0	0	0	no
LOC_Os07g49430	retrotransposon protein, putative, unclassified, expressed	0	0	0	no
LOC_Os07g49440	retrotransposon protein, putative, unclassified, expressed	0	0	0	no
LOC_Os07g49460	response regulator receiver domain containing protein, expressed	16.5267	19.5498	25.512	no
LOC_Os07g49470	protein kinase APK1B, chloroplast precursor, putative, expressed	2.56162	4.08805	2.20726	no
LOC_Os07g49480	KIP1, putative, expressed	4.59835	4.31744	6.87549	yes
LOC_Os07g49490	retrotransposon protein, putative, unclassified, expressed	0	0	0	no
LOC_Os07g49500	retrotransposon protein, putative, unclassified, expressed	0	0	0	no
LOC_Os07g49510	expressed protein	2.92158	4.40342	0	no
LOC_Os07g49520	2-oxoglutarate dehydrogenase E1 component, mitochondrial precursor, putative, expressed	35.5415	39.5465	7.62713	no
LOC_Os07g49530	MYB family transcription factor, putative, expressed	3.71809	5.32567	2.55862	yes
LOC_Os07g49540	expressed protein	2.83619	2.38874	0	no

## Sheet: ch7 (27Mb)
Locus_id	Putative Function	OSN_AB	OSN_AC	SRR042529	SRR074151
LOC_Os07g45180	transposon protein, putative, unclassified, expressed	0	0.222462	0	yes
LOC_Os07g45194	expressed protein	22.2051	12.9116	8.34577	no
LOC_Os07g45195	expressed protein	28.1932	16.6465	13.7785	no
LOC_Os07g45210	expressed protein	0.249572	1.00113	0	no
LOC_Os07g45250	transposon protein, putative, unclassified, expressed	0	0	0	no
LOC_Os07g45260	glycosyl transferase 8 domain containing protein, putative, expressed	0.487545	0	0	yes
LOC_Os07g45280	Mo25, putative, expressed	14.7774	20.9007	7.23833	yes
LOC_Os07g45290	cytochrome P450 72A1, putative, expressed	0	0	0	no
LOC_Os07g45300	tim44-like domain containing protein, expressed	5.84788	10.5129	4.25508	no
LOC_Os07g45310	BSD domain-containing protein, putative, expressed	19.6495	17.2476	7.8914	no
LOC_Os07g45320	COX VIIa, putative, expressed	155.099	115.448	60.7314	no
LOC_Os07g45330	expressed protein	3.10441	3.61264	2.55505	yes
LOC_Os07g45340	expressed protein	0	0	0	no
LOC_Os07g45350	zinc finger, RING-type, putative, expressed	19.6205	15.6261	19.2671	no
LOC_Os07g45360	DEAD/DEAH box helicase domain containing protein, expressed	4.03574	5.03098	3.34751	no
LOC_Os07g45370	expressed protein	0.189189	0.0865425	0	no
LOC_Os07g45400	expressed protein	12.6461	20.7743	12.4019	no
LOC_Os07g45410	retrotransposon protein, putative, Ty1-copia subclass, expressed	0.13957	0.289004	0.28287	no
LOC_Os07g45420	hypothetical protein	0	0	0	no
LOC_Os07g45430	expressed protein	0	0	0	no
LOC_Os07g45439	expressed protein	8.19943	8.35282	2.93356	no
LOC_Os07g45450	expressed protein	0	0	0	no
LOC_Os07g45460	expressed protein	0	0	0	no
LOC_Os07g45470	expressed protein	0	0	0	no
LOC_Os07g45480	expressed protein	0.66457	0.334666	0	yes
LOC_Os07g45490	expressed protein	0.520644	0.750734	0	no
LOC_Os07g45510	expressed protein	0.164687	0	0	no
LOC_Os07g45520	expressed protein	0.443946	0.411761	0	no
LOC_Os07g45530	retrotransposon protein, putative, unclassified, expressed	0.162998	0.485763	0	no
LOC_Os07g45540	conserved hypothetical protein	0	0	0	no
LOC_Os07g45550	expressed protein	1.02832	0.650922	2.00736	no
LOC_Os07g45560	expressed protein	0.173654	0.259776	0	no
LOC_Os07g45570	expressed protein	14.227	0.273094	54.2476	yes
LOC_Os07g45580	transposon protein, putative, CACTA, En/Spm sub-class, expressed	0	0	0	no
LOC_Os07g45590	transposon protein, putative, CACTA, En/Spm sub-class, expressed	0	0	0	no
LOC_Os07g45600	retrotransposon protein, putative, unclassified	0	0	0	no
LOC_Os07g45610	retrotransposon protein, putative, Ty3-gypsy subclass, expressed	0	0	0	no
LOC_Os07g45620	retrotransposon protein, putative, Ty3-gypsy subclass, expressed	0.135942	0.381481	0.474461	no
LOC_Os07g45630	retrotransposon protein, putative, Ty3-gypsy subclass, expressed	0	0	0	no
LOC_Os07g45640	transposon protein, putative, CACTA, En/Spm sub-class	0	0	0	no
LOC_Os07g45650	retrotransposon protein, putative, Ty3-gypsy subclass, expressed	0	0	0	no
LOC_Os07g45660	retrotransposon protein, putative, Ty3-gypsy subclass, expressed	0	0	0	no
LOC_Os07g45670	retrotransposon protein, putative, unclassified, expressed	0	0	0	no
LOC_Os07g45680	retrotransposon protein, putative, Ty3-gypsy subclass, expressed	0	0	0	no
LOC_Os07g45690	retrotransposon protein, putative, Ty3-gypsy subclass	0	0	0	no
LOC_Os07g45700	retrotransposon protein, putative, unclassified, expressed	0	0	0	no
LOC_Os07g45710	retrotransposon protein, putative, Ty3-gypsy subclass, expressed	0	0	0	no
LOC_Os07g45720	retrotransposon protein, putative, unclassified, expressed	0	0	0	no
LOC_Os07g45730	expressed protein	0	0	0	no
LOC_Os07g45740	expressed protein	3.78473	2.48378	0	no
LOC_Os07g45750	retrotransposon protein, putative, unclassified, expressed	0	0	0	no
LOC_Os07g45760	expressed protein	0.754289	0.0948295	2.86268	no
LOC_Os07g45770	retrotransposon protein, putative, Ty1-copia subclass, expressed	0.0356884	0	0	no
LOC_Os07g45780	expressed protein	1.02691	0.464863	0	no
LOC_Os07g45790	expressed protein	2.78548	1.14789	0	no
LOC_Os07g45800	transposon protein, putative, unclassified, expressed	0	0	0	no
LOC_Os07g45810	conserved hypothetical protein	0	0	0	no
LOC_Os07g45820	retrotransposon protein, putative, unclassified	0	0	0	no
LOC_Os07g45830	retrotransposon protein, putative, Ty3-gypsy subclass, expressed	0	0	0	no
LOC_Os07g45840	retrotransposon protein, putative, Ty3-gypsy subclass, expressed	0	0	0	no
LOC_Os07g45850	retrotransposon protein, putative, unclassified	0	0	0	no
LOC_Os07g45860	retrotransposon protein, putative, Ty3-gypsy subclass, expressed	0	0	0	no
LOC_Os07g45870	retrotransposon protein, putative, Ty3-gypsy subclass, expressed	0	0	0	no
LOC_Os07g45880	retrotransposon protein, putative, unclassified, expressed	0	0	0	no
LOC_Os07g45890	transposon protein, putative, CACTA, En/Spm sub-class, expressed	0	0	0	no
LOC_Os07g45900	transposon protein, putative, CACTA, En/Spm sub-class, expressed	0	0	0	no
LOC_Os07g45910	hypothetical protein	0	0	0	no
LOC_Os07g45920	retrotransposon protein, putative, unclassified, expressed	0	0	0	no
LOC_Os07g45930	transposon protein, putative, unclassified	0	0	0	no
LOC_Os07g45940	retrotransposon protein, putative, unclassified, expressed	0	0	0	no
LOC_Os07g45950	expressed protein	0	0	0	no
LOC_Os07g45960	expressed protein	0	0	0	no
LOC_Os07g45970	retrotransposon protein, putative, unclassified, expressed	0.449654	0.5599	0	no
LOC_Os07g45980	retrotransposon protein, putative, unclassified, expressed	0	0	0	no
LOC_Os07g45990	retrotransposon protein, putative, unclassified, expressed	0	0	0	no
LOC_Os07g46000	retrotransposon protein, putative, unclassified, expressed	0	0	0	no
LOC_Os07g46010	retrotransposon protein, putative, unclassified, expressed	0	0	0	no
LOC_Os07g46020	transposon protein, putative, unclassified, expressed	0.0232037	0.0788404	0	no
LOC_Os07g46030	expressed protein	1.48374	2.81213	0	no
LOC_Os07g46039	expressed protein	1.12445	1.02707	0	no
LOC_Os07g46060	expressed protein	1.7001	2.64992	2.82998	no
LOC_Os07g46070	expressed protein	0	0	0	no
LOC_Os07g46080	expressed protein	0.679224	0.817829	0.840861	no
LOC_Os07g46090	expressed protein	0.805452	0.433397	1.21795	no
LOC_Os07g46100	expressed protein	2.21146	0	0	no
LOC_Os07g46110	transposon protein, putative, CACTA, En/Spm sub-class, expressed	0	0	0	no
LOC_Os07g46120	transposon protein, putative, CACTA, En/Spm sub-class, expressed	0	0	0	no
LOC_Os07g46130	expressed protein	0.184658	0.198106	0	no
LOC_Os07g46140	transposon protein, putative, unclassified, expressed	0	0	0	no
LOC_Os07g46150	expressed protein	0	0	0	no
LOC_Os07g46160	MBTB14 - Bric-a-Brac, Tramtrack, Broad Complex BTB domain with Meprin and TRAF Homology MATH domain, expressed	55.909	54.2024	67.4594	no
LOC_Os07g46170	OsRhmbd13 - Putative Rhomboid homologue, expressed	13.097	28.3133	12.5113	no
LOC_Os07g46180	PWWP domain containing protein, expressed	7.41439	11.7326	5.19869	yes
LOC_Os07g46190	pectinesterase, putative, expressed	0	0	0	yes
LOC_Os07g46200	conserved hypothetical protein	0	0	0	no
LOC_Os07g46210	LTPL2 - Protease inhibitor/seed storage/LTP family protein precursor, expressed	0	63.0936	0	no
LOC_Os07g46220	SNARE associated Golgi protein, putative, expressed	26.1839	18.8135	19.2731	no
LOC_Os07g46230	expressed protein	0.443594	0	0	no
LOC_Os07g46240	choline transporter-related, putative, expressed	19.1318	32.1937	8.29429	no
LOC_Os07g46250	retrotransposon protein, putative, Ty3-gypsy subclass, expressed	0	0	0	no
LOC_Os07g46260	retrotransposon protein, putative, Ty3-gypsy subclass, expressed	0	0	0	no
LOC_Os07g46270	retrotransposon protein, putative, Ty3-gypsy subclass, expressed	0	0	0	no
LOC_Os07g46280	Os7bglu26 - beta-mannosidase/glucosidase/exoglucanase, expressed	19.1107	49.5026	24.7067	no
LOC_Os07g46300	expressed protein	3.12499	3.81667	1.05938	no
LOC_Os07g46310	magnesium-chelatase, putative, expressed	22.421	12.5415	21.1561	no
LOC_Os07g46315	expressed protein	2.78386	3.11948	0	no
LOC_Os07g46320	uncharacterized UPF0114 domain containing protein, expressed	1.46914	0.413398	0	no
LOC_Os07g46330	uncharacterized UPF0114 domain containing protein, expressed	5.34969	0	13.1054	no
LOC_Os07g46340	methyltransferase, putative, expressed	12.1382	5.86872	20.0479	yes
LOC_Os07g46350	OsSCP40 - Putative Serine Carboxypeptidase homologue, expressed	22.333	18.364	30.9801	yes
LOC_Os07g46360	glyoxalase family protein, putative, expressed	0	0.339629	0	yes
LOC_Os07g46370	WD domain, G-beta repeat domain containing protein, expressed	46.2088	100.957	61.1087	yes
LOC_Os07g46380	glycosyltransferase, putative, expressed	11.2346	10.989	11.1689	yes
LOC_Os07g46390	TRAF-type zinc finger domain-containing protein 1, putative, expressed	12.0787	11.8375	7.6431	yes
LOC_Os07g46400	expressed protein	7.35261	3.41974	2.51628	no
LOC_Os07g46410	bifunctional thioredoxin reductase/thioredoxin, putative, expressed	14.083	13.4908	54.4178	no
LOC_Os07g46420	expressed protein	1.71058	2.62836	1.48314	no
LOC_Os07g46430	expressed protein	10.5427	7.85022	9.23774	no
LOC_Os07g46440	ribosomal protein, putative, expressed	20.0044	19.9166	5.71475	no
LOC_Os07g46450	pleckstrin homology domain-containing protein, putative, expressed	9.27653	61.3458	16.114	no
LOC_Os07g46460	ferredoxin-dependent glutamate synthase, chloroplast precursor, putative, expressed	35.2212	22.278	137.719	no

## Sheet: Ch8 (27Mb)
Locus_id	Putative Function	OSN_AB	OSN_AC	SRR042529	SRR074151
LOC_Os08g42710	NB-ARC domain containing protein, expressed	0.0667914	0.073049	0	yes
LOC_Os08g42720	solute carrier family 35 member F1, putative, expressed	33.1446	11.212	19.9717	yes
LOC_Os08g42730	radical SAM enzyme, putative, expressed	16.0341	16.6326	19.4225	yes
LOC_Os08g42740	IBR domain containing protein, putative, expressed	33.5754	35.5297	58.3461	no
LOC_Os08g42750	CAMK_CAMK_like.37 - CAMK includes calcium/calmodulin depedent protein kinases, expressed	0.495166	0.181267	1.21586	no
LOC_Os08g42760	methyltransferase domain containing protein, expressed	3.83968	4.94809	3.27267	yes
LOC_Os08g42770	expressed protein	0	0	0	no
LOC_Os08g42780	expressed protein	0	0	0	no
LOC_Os08g42790	expressed protein	0	0.473319	0	no
LOC_Os08g42800	expressed protein	0	0	0	no
LOC_Os08g42810	expressed protein	0	0	0	no
LOC_Os08g42820	expressed protein	0	0	0	no
LOC_Os08g42830	transposon protein, putative, unclassified, expressed	0	0	0	no
LOC_Os08g42840	leucine rich repeat protein, putative, expressed	0.983237	1.13279	0	no
LOC_Os08g42850	peptidyl-prolyl cis-trans isomerase, FKBP-type, putative, expressed	9.86924	2.93558	64.3316	yes
LOC_Os08g42860	retrotransposon protein, putative, unclassified, expressed	0.0184199	0.0427021	0	no
LOC_Os08g42870	expressed protein	9.86605	9.95964	6.99747	no
LOC_Os08g42880	expressed protein	0	0.582759	0	no
LOC_Os08g42890	pectinesterase inhibitor domain containing protein, expressed	0	0	0	no
LOC_Os08g42910	peptidase, M24 family protein, putative, expressed	2.80118	1.72565	5.40987	no
LOC_Os08g42920	60S ribosomal protein L7, putative, expressed	17.603	20.6829	16.4838	no
LOC_Os08g42930	disease resistance protein RGA1, putative, expressed	0.229243	0.296255	0	no
LOC_Os08g42940	expressed protein	6.24763	0	0	no
LOC_Os08g42950	haloacid dehalogenase-like hydrolase family protein, putative, expressed	15.013	12.5423	9.15755	no
LOC_Os08g42960	ankyrin repeat-containing protein, putative, expressed	8.00625	7.88629	5.93422	no
LOC_Os08g42980	la domain containing protein, expressed	12.6414	13.6935	15.1514	yes
LOC_Os08g42990	expressed protein	2.73446	0	0	no
LOC_Os08g43000	CC-NBS-LRR, putative, expressed	0.103819	0	0	no
LOC_Os08g43010	disease resistance RPP13-like protein 1, putative, expressed	1.56443	1.39765	1.42283	no
LOC_Os08g43020	transferase family protein, putative, expressed	0.519404	0.494568	9.66232	no
LOC_Os08g43030	retrotransposon protein, putative, unclassified	0	0	0	no
LOC_Os08g43040	transferase family protein, putative, expressed	21.2146	34.5	26.2426	no
LOC_Os08g43050	disease resistance protein RGA2, putative, expressed	0.291341	0.450658	0	no
LOC_Os08g43060	expressed protein	28.4491	47.2863	19.4994	no
LOC_Os08g43070	helix-loop-helix DNA-binding domain containing protein, expressed	0	0	0	no
LOC_Os08g43080	POLD4B - Putative DNA polymerase delta complex subunit, expressed	0	0	0	no
LOC_Os08g43090	bZIP family transcription factor, putative, expressed	13.4023	15.4493	14.485	no
LOC_Os08g43100	hypothetical protein	0	0	0	no
LOC_Os08g43110	retrotransposon protein, putative, unclassified, expressed	0.61739	0	0	no
LOC_Os08g43120	Plant PDR ABC transporter associated domain containing protein, expressed	1.62258	0.151819	1.49432	no
LOC_Os08g43130	NAP1, putative, expressed	22.0134	85.0914	28.6419	no
LOC_Os08g43140	expressed protein	1.55592	1.46641	1.07804	no
LOC_Os08g43150	expressed protein	0	0	1.47177	no
LOC_Os08g43160	TCP family transcription factor, putative, expressed	14.2227	33.0053	23.2191	no
LOC_Os08g43170	hydroxymethylglutaryl-CoA synthase, putative, expressed	25.803	43.807	35.0011	yes
LOC_Os08g43180	expressed protein	5.48449	4.45698	7.9283	no
LOC_Os08g43190	dehydrogenase, putative, expressed	189.82	56.0887	28.2381	no
LOC_Os08g43200	dehydration-responsive element-binding protein, putative, expressed	0	0	1.36794	no
LOC_Os08g43210	AP2 domain containing protein, expressed	0	0	2.91719	no
LOC_Os08g43220	OsFBX305 - F-box domain containing protein, expressed	0	0	0	no
LOC_Os08g43230	TraB family protein, putative, expressed	7.37465	2.06029	10.5236	yes
LOC_Os08g43240	LTPL97 - Protease inhibitor/seed storage/LTP family protein precursor, expressed	0	176.247	0	no
LOC_Os08g43250	MATE efflux family protein, putative, expressed	4.69697	2.24667	1.21783	no
LOC_Os08g43260	hypothetical protein	0	0	0	no
LOC_Os08g43270	BAG domain-containing protein, putative, expressed	126.815	33.0842	44.4638	yes
LOC_Os08g43280	expressed protein	0	0	0	no
LOC_Os08g43290	LTPL44 - Protease inhibitor/seed storage/LTP family protein precursor, expressed	9.29193	315.875	0	no
LOC_Os08g43300	UBX domain-containing protein, putative, expressed	8.81861	16.4353	2.61639	yes
LOC_Os08g43310	PE-PGRS FAMILY PROTEIN, putative, expressed	2.18442	8.50814	3.46541	no
LOC_Os08g43320	OsRhmbd14 - Putative Rhomboid homologue, expressed	34.7372	61.4439	29.0589	yes
LOC_Os08g43334	HSF-type DNA-binding domain containing protein, expressed	6.06599	3.20182	0.627215	no
LOC_Os08g43350	NC domain-containing protein, putative, expressed	1.57175	37.8883	4.48614	no
LOC_Os08g43360	RNA recognition motif containing protein, putative, expressed	20.8954	41.0324	50.0597	yes
LOC_Os08g43370	6-phosphogluconolactonase, putative, expressed	13.99	11.4229	5.14439	no
LOC_Os08g43380	TBC domain containing protein, expressed	8.2481	5.91985	6.78513	yes
LOC_Os08g43390	cytochrome P450, putative, expressed	4.50287	1.662	1.13522	no
LOC_Os08g43400	kinesin motor domain containing protein, expressed	19.6305	22.6176	50.3368	no
LOC_Os08g43410	LRP1, putative, expressed	10.5095	38.4887	0.910142	yes
LOC_Os08g43420	expressed protein	0	0	0	no
LOC_Os08g43430	CXE carboxylesterase, putative, expressed	7.98157	23.7945	6.1422	no
LOC_Os08g43440	cytochrome P450, putative, expressed	16.8793	0.73499	3.42984	no
LOC_Os08g43450	MYB-like protein 1, putative, expressed	6.86228	4.70951	2.56041	no
LOC_Os08g43460	expressed protein	0	0.465513	0	no
LOC_Os08g43470	ER lumen protein retaining receptor, putative, expressed	32.1502	38.9363	16.3856	yes
LOC_Os08g43480	zinc finger, C3HC4 type family protein, expressed	17.3774	11.6609	6.52708	no
LOC_Os08g43490	heat shock protein DnaJ, putative, expressed	13.3914	12.1643	2.86391	no
LOC_Os08g43500	armadillo/beta-catenin repeat family protein, putative, expressed	1.66492	0	0	no
LOC_Os08g43510	thaumatin, putative, expressed	10.7554	12.5483	5.70439	yes

## Sheet: CH11(4MB)
Locus_id	Putative Function	OSN_AB	OSN_AC	SRR042529	SRR074151
LOC_Os11g07650	retrotransposon protein, putative, unclassified, expressed	0	0	0	no
LOC_Os11g07660	hypothetical protein	0	0	0	no
LOC_Os11g07670	dirigent, putative, expressed	20.3334	82.4384	26.098	yes
LOC_Os11g07680	dirigent, putative, expressed	0	7.88441	10.7553	no
LOC_Os11g07690	dirigent, putative, expressed	0	0	0	no
LOC_Os11g07700	NAM, putative, expressed	0	0	0	no
LOC_Os11g07710	dirigent, putative, expressed	0	0	0	no
LOC_Os11g07720	retrotransposon protein, putative, unclassified, expressed	0	0	0	no
LOC_Os11g07730	retrotransposon protein, putative, Ty3-gypsy subclass, expressed	0	0	0	no
LOC_Os11g07740	dirigent, putative, expressed	0	0	0	no
LOC_Os11g07750	expressed protein	0	0	0	no
LOC_Os11g07760	hypothetical protein	0	0	0	no
LOC_Os11g07770	dirigent, putative, expressed	0	0	0	no
LOC_Os11g07780	hypothetical protein	0	0	0	no
LOC_Os11g07790	retrotransposon protein, putative, Ty3-gypsy subclass, expressed	0	0	0	no
LOC_Os11g07800	retrotransposon protein, putative, unclassified, expressed	0	0	0	no
LOC_Os11g07810	retrotransposon protein, putative, unclassified	0	0	0	no
LOC_Os11g07820	expressed protein	0	0	0	no
LOC_Os11g07830	dirigent, putative, expressed	25.9683	22.7671	6.48099	no
LOC_Os11g07840	expressed protein	0.386022	0.234078	0	no
LOC_Os11g07850	Protein-tyrosine phosphatase domain containing protein, expressed	16.3938	17.2953	46.2048	no
LOC_Os11g07860	expressed protein	3.47698	7.99662	7.83307	no
LOC_Os11g07870	DEAD/DEAH box helicase domain containing protein, expressed	1.43716	4.23015	0.490592	yes
LOC_Os11g07880	expressed protein	0	1.102	0	no
LOC_Os11g07890	transposon protein, putative, CACTA, En/Spm sub-class, expressed	1.9325	3.07949	0.658793	no
LOC_Os11g07900	hypothetical protein	0	0	0	no
LOC_Os11g07910	transmembrane 9 superfamily member, putative, expressed	33.7911	45.6632	25.721	no
LOC_Os11g07911	expressed protein	2.86876	0	0	yes
LOC_Os11g07912	MLO domain containing protein, putative, expressed	11.9134	16.9511	5.65586	yes
LOC_Os11g07916	nifU, putative, expressed	22.4058	8.79492	31.2921	no
LOC_Os11g07922	short chain dehydrogenase/reductase protein, putative, expressed	10.5783	2.36976	15.9525	yes
LOC_Os11g07930	oxidoreductase, short chain dehydrogenase/reductase family domain containing family, expressed	6.1918	0	2.32934	no
LOC_Os11g07940	expressed protein	5.37271	3.52868	2.44151	yes
LOC_Os11g07950	expressed protein	0	0	10.4397	no
LOC_Os11g07960	transferase family protein, putative, expressed	28.6799	24.2166	19.9914	no	HCT
LOC_Os11g07970	OsFBW2 - F-box domain and WD40 repeat containing protein, expressed	4.50729	4.21945	10.4272	yes

## Sheet: CH11(2MB)
Locus_id	Putative Function	OSN_AB	OSN_AC	SRR042529	SRR074151
LOC_Os11g05000	expressed protein	0.416476	1.15467	0	no
LOC_Os11g05010	heavy-metal-associated domain-containing protein, putative, expressed	39.1404	61.621	10.7505	no
LOC_Os11g05020	expressed protein	0	0	0	no
LOC_Os11g05030	expressed protein	0	0	0	no
LOC_Os11g05040	transposon protein, putative, unclassified	0	0	0	no
LOC_Os11g05050	stem-specific protein TSJT1, putative, expressed	812.941	382.298	139.796	no
LOC_Os11g05060	expressed protein	0	0	0	yes
LOC_Os11g05070	sodium/calcium exchanger protein, putative, expressed	7.59018	5.08824	11.8504	no
LOC_Os11g05080	powdery mildew resistant protein 5, putative, expressed	9.48266	10.8108	0.942989	yes
LOC_Os11g05090	peptidyl-prolyl isomerase, putative, expressed	9.46848	8.52869	11.8914	no
LOC_Os11g05100	nucleolar GTPase, putative, expressed	7.92672	9.49586	8.51413	yes
LOC_Os11g05110	pyruvate kinase, putative, expressed	110.075	110.752	77.1435	no
LOC_Os11g05120	expressed protein	17.0158	11.978	5.47811	no
LOC_Os11g05130	PHD-finger family protein, expressed	7.40555	8.77928	2.21775	no
LOC_Os11g05140	expressed protein	6.53893	12.4921	7.71939	no
LOC_Os11g05150	hydroxyproline-rich glycoprotein family protein, putative, expressed	0	0.800564	0	no
LOC_Os11g05160	DNA binding protein, putative, expressed	2.30059	6.36291	0	no
LOC_Os11g05170	expressed protein	0	1.55869	0	no
LOC_Os11g05180	expressed protein	1.93609	2.5576	0	no
LOC_Os11g05190	phytosulfokines precursor, putative, expressed	29.218	59.292	2.81567	yes
LOC_Os11g05200	zinc finger, C3HC4 type domain containing protein, expressed	0	0	0	no
LOC_Os11g05210	retrotransposon protein, putative, unclassified, expressed	0	0	0	no
LOC_Os11g05220	transposon protein, putative, unclassified, expressed	0	0	0	yes
LOC_Os11g05230	zinc finger, C3HC4 type domain containing protein, expressed	0	0	0	no
LOC_Os11g05240	PAN domain-containing protein At5g03700 precursor, putative, expressed	0	0	0	no
LOC_Os11g05250	hypothetical protein	0	0	0	no
LOC_Os11g05260	phosphoglycerate mutase, putative, expressed	14.0221	3.77598	9.15261	yes
LOC_Os11g05270	hypothetical protein	0	0	0	no
LOC_Os11g05280	expressed protein	5.1114	17.1511	0.927283	no
LOC_Os11g05290	stress responsive A/B Barrel domain containing protein, expressed	71.3957	495.426	18.8501	no
LOC_Os11g05300	RING-H2 finger protein, putative, expressed	4.09868	6.24762	0	no
LOC_Os11g05310	expressed protein	5.39177	6.93824	1.03071	no
LOC_Os11g05320	AGC_PVPK_like_kin82y.1 - ACG kinases include homologs to PKA, PKG and PKC, expressed	0	4.40748	0.592232	no
LOC_Os11g05340	transposon protein, putative, unclassified, expressed	0.724504	0.455857	0.286854	no
LOC_Os11g05350	expressed protein	0	0	0	no
LOC_Os11g05360	RCLEA9 - Root cap and Late embryogenesis related family protein precursor, putative, expressed	0	0.42134	0	no
LOC_Os11g05370	60S ribosomal protein L26-1, putative, expressed	63.9647	143.129	50.9444	no
LOC_Os11g05380	cytochrome P450, putative, expressed	3.70351	0	34.1921	yes
LOC_Os11g05390	transporter, major facilitator family, putative, expressed	0	0.429291	0	yes

## Sheet: CH11 6MB
Locus_id	Putative Function	OSN_AB	OSN_AC	SRR042529	SRR074151
LOC_Os11g11070	mRNA-capping enzyme, putative, expressed	20.3	31.7696	14.8248	yes
LOC_Os11g11080	hypothetical protein	0	0	0	no
LOC_Os11g11090	expressed protein	0	0	0	no
LOC_Os11g11100	bZIP transcription factor domain containing protein, expressed	27.439	27.6298	21.1755	no
LOC_Os11g11110	expressed protein	10.9154	11.0183	10.6575	yes
LOC_Os11g11120	retrotransposon protein, putative, Ty3-gypsy subclass, expressed	0	0	0	no
LOC_Os11g11130	expressed protein	0	0	0	no
LOC_Os11g11140	retrotransposon protein, putative, Ty3-gypsy subclass, expressed	0	0	0	no
LOC_Os11g11150	retrotransposon protein, putative, Ty3-gypsy subclass, expressed	0	0	0	no
LOC_Os11g11160	retrotransposon protein, putative, Ty3-gypsy subclass	0	0	0	no
LOC_Os11g11170	retrotransposon protein, putative, Ty3-gypsy subclass, expressed	0	0	0	no
LOC_Os11g11180	expressed protein	0	0	0	no
LOC_Os11g11200	expressed protein	0	0	0	no
LOC_Os11g11210	OsClp12 - Putative Clp protease homologue, expressed	6.2245	1.26703	15.0983	no
LOC_Os11g11220	transposon protein, putative, unclassified, expressed	0	0	0	yes
LOC_Os11g11230	expressed protein	0	0	0	no
LOC_Os11g11240	expressed protein	1.76478	0	0	no
LOC_Os11g11256	expressed protein	0.499829	0	0	no
LOC_Os11g11262	retrotransposon protein, putative, unclassified, expressed	0	0	0	no
LOC_Os11g11270	expressed protein	0	0	0	no
LOC_Os11g11280	retrotransposon protein, putative, unclassified, expressed	0	0	0	no
LOC_Os11g11290	retrotransposon protein, putative, unclassified, expressed	0	0	0	no
LOC_Os11g11300	retrotransposon protein, putative, unclassified, expressed	0	0	0	no
LOC_Os11g11310	expressed protein	0	0	0	no
LOC_Os11g11320	retrotransposon protein, putative, unclassified, expressed	0	0	0	no
LOC_Os11g11330	retrotransposon protein, putative, unclassified, expressed	0.279359	0	0	no
LOC_Os11g11340	CIP111, putative, expressed	2.68632	2.99076	0	no
LOC_Os11g11350	embryogenesis transmembrane protein, putative, expressed	0	1.90414	0	no
LOC_Os11g11360	embryogenesis transmembrane protein, putative, expressed	0	0	0	no
LOC_Os11g11370	expressed protein	23.6492	34.5244	4.70142	no
LOC_Os11g11380	retrotransposon protein, putative, Ty1-copia subclass, expressed	0	0	0	no
LOC_Os11g11390	ribosomal protein, putative, expressed	149.067	255.041	125.495	yes
LOC_Os11g11400	expressed protein	0	0	0	no
LOC_Os11g11410	OsIAA27 - Auxin-responsive Aux/IAA gene family member, expressed	2.78007	21.4273	1.56684	yes
