# Supplementary material for: Association mapping identifies quantitative trait loci (QTL) for digestibility in rice straw
Source: Biotechnol Biofuels. 2020 Oct 8;13:165. doi: 10.1186/s13068-020-01807-8 (PMC7545568; doi:10.1186/s13068-020-01807-8)
Supplement: Supplementary file 3 — Additional file 3. Containing the list of genes locate in the regions of Lignin QTL [file 13068_2020_1807_MOESM3_ESM.xlsx]

## Sheet: CH1_41Mb
Locus ID	Putative Function			OSN_AB	OSN_AC	SRR042529	SRR074151		Post-emergence inflorescence = OSN_AB
LOC_Os01g70470	expressed protein			54.3646	44.7299	83.9495	yes		Pre-emergence inflorescence = OSN_AC
LOC_Os01g70480	expressed protein			1.1614	1.74976	0	yes		Shoots = SRR042529
LOC_Os01g70490	potassium transporter, putative, expressed			0.319965	0.192677	2.13781	no		60 day stem = SRR074151
LOC_Os01g70500	expressed protein			14.236	3.32566	2.75633	no
LOC_Os01g70520	Os1bglu5 - beta-glucosidase homologue, similar to G. max isohydroxyurate hydrolase, expressed			22.836	16.9529	1.61297	no
LOC_Os01g70525	tropinone reductase, putative, expressed			0	8.57124	0	no
LOC_Os01g70540	retrotransposon protein, putative, unclassified, expressed			0.129502	0.272972	0	no
LOC_Os01g70550	heparan-alpha-glucosaminide N-acetyltransferase, putative, expressed			21.3788	12.6324	25.3391	no
LOC_Os01g70560	expressed protein			4.20692	33.0552	1.47181	yes
LOC_Os01g70570	acyltransferase, putative, expressed			24.9467	12.543	4.15775	yes
LOC_Os01g70580	thiamin pyrophosphokinase 1, putative, expressed			5.71105	4.0477	2.37931	no
LOC_Os01g70590	DUF567 domain containing protein, putative, expressed			0	0.40301	0	no
LOC_Os01g70600	DUF567 domain containing protein, putative, expressed			0	4.82521	0	no
LOC_Os01g70610	conserved hypothetical protein			0	0	0	no
LOC_Os01g70620	hypothetical protein			0	0	0	no
LOC_Os01g70630	retrotransposon protein, putative, unclassified, expressed			0	0	0	no
LOC_Os01g70640	expressed protein			0	0	0	no
LOC_Os01g70650	subtilisin N-terminal Region family protein, expressed			0	0	0	no
LOC_Os01g70660	potassium transporter, putative, expressed			3.5535	0	0	no
LOC_Os01g70670	BTBM1 - Bric-a-Brac, Tramtrack, Broad Complex BTB domain with Meprin and TRAF Homology MATH domain, expressed			30.0633	28.1097	13.3889	yes
LOC_Os01g70680	DEF1 - Defensin and Defensin-like DEFL family, expressed			0	0	0	no
LOC_Os01g70690	RALFL1 - Rapid ALkalinization Factor RALF family protein precursor, putative, expressed			0	1.57148	0	no
LOC_Os01g70700	expressed protein			0	0	0	no
LOC_Os01g70710	heavy metal-associated domain containing protein, expressed			26.6811	8.82959	11.3834	no
LOC_Os01g70720	expressed protein			3.76554	6.60857	9.81306	no
LOC_Os01g70730	flowering promoting factor-like 1, putative, expressed			10.6366	4.93134	3.85406	no
LOC_Os01g70740	expressed protein			19.0503	16.9584	41.656	no
LOC_Os01g70750	retrotransposon protein, putative, Ty3-gypsy subclass, expressed			0	0	0	no
LOC_Os01g70760	retrotransposon protein, putative, Ty3-gypsy subclass, expressed			0	0	0	no
LOC_Os01g70770	glutathione S-transferase, putative, expressed			31.7593	92.8692	107.761	no
LOC_Os01g70780	WD40-like domain containing protein, putative, expressed			24.6823	22.9837	10.6265	yes
LOC_Os01g70790	SRC2 protein, putative, expressed			18.7573	10.7235	22.5823	yes
LOC_Os01g70800	mitochondrial carrier protein, putative, expressed			6.53137	7.39555	11.5169	no
LOC_Os01g70810	homeobox domain containing protein, expressed			8.23261	11.4166	9.29755	yes
LOC_Os01g70820	lumenal PsbP, putative, expressed			6.63111	4.50035	78.2446	no
LOC_Os01g70830	esterase PIR7A, putative, expressed			18.8708	7.11581	30.0843	no
LOC_Os01g70840	esterase, putative, expressed			12.1387	4.50391	4.55674	no
LOC_Os01g70850	esterase, putative, expressed			4.03165	3.17432	1.96226	no
LOC_Os01g70860	esterase, putative, expressed			8.35911	7.07737	1.91111	no
LOC_Os01g70870	ZOS1-23 - C2H2 zinc finger protein, expressed			5.65077	2.41844	0.151324	no
LOC_Os01g70880	histone-like transcription factor and archaeal histone, putative, expressed			0	0	0	no
LOC_Os01g70890	histone-like transcription factor and archaeal histone, putative, expressed			0	3.46667	1.70828	no
LOC_Os01g70900	retrotransposon protein, putative, unclassified			0	0	0	no
LOC_Os01g70920	cullin-1, putative, expressed			9.06775	8.60812	2.23771	no
LOC_Os01g70930	leucoanthocyanidin dioxygenase, putative, expressed			21.8994	5.69417	2.31436	no
LOC_Os01g70940	potassium transporter, putative, expressed			19.6694	9.22988	17.9943	no
LOC_Os01g70950	spermatogenesis-associated protein 20 precursor, putative, expressed			13.8152	13.0127	8.43213	yes
LOC_Os01g70960	cytochrome c1-1, heme protein, mitochondrial precursor, putative, expressed			29.9364	19.6534	17.0566	no
LOC_Os01g70970	protein kinase, putative, expressed			0.552526	27.8972	1.30288	yes
LOC_Os01g70980	expressed protein			116.17	88.0135	34.5031	no
LOC_Os01g70990	OsGrx_C6 - glutaredoxin subgroup III, expressed			0	0	0	no
LOC_Os01g71000	protein kinase APK1B, chloroplast precursor, putative, expressed			14.4171	25.3442	18.5353	no
LOC_Os01g71010	lipase precursor, putative, expressed			15.5767	11.4717	37.4474	no
LOC_Os01g71020	expressed protein			0	0	0	no
LOC_Os01g71040	expressed protein			0.329725	0.33837	0	yes
LOC_Os01g71050	MSP domain containing protein, putative, expressed			37.5547	36.5335	33.3312	no
LOC_Os01g71060	xylanase inhibitor, putative, expressed			0	0	0	no
LOC_Os01g71070	xylanase inhibitor, putative, expressed			0	0	0	no
LOC_Os01g71080	xylanase inhibitor, putative, expressed			0	0	0	yes
LOC_Os01g71090	xylanase inhibitor, putative, expressed			11.1474	2.46876	4.19886	no
LOC_Os01g71094	basic 7S globulin 2 precursor, putative, expressed			5.85199	1.65803	1.53684	no
LOC_Os01g71100	expressed protein			2.48497	3.20873	2.66526	yes
LOC_Os01g71106	NBS-LRR disease resistance protein, putative, expressed			6.52101	17.8577	7.12465	no
LOC_Os01g71114	disease resistance protein RGA4, putative, expressed			2.75359	9.66397	5.24324	no
LOC_Os01g71130	xylanase inhibitor 725OS, putative, expressed			0	0.248288	0	no
LOC_Os01g71140	xylanase inhibitor, putative, expressed			0	0	0	no
LOC_Os01g71150	expressed protein			0	0	0	no
LOC_Os01g71160	xylanase inhibitor, putative, expressed			0	1.21194	0	no
LOC_Os01g71170	classical arabinogalactan protein 26 precursor, putative, expressed			2.12182	61.9865	15.9547	no
LOC_Os01g71180	pentatricopeptide repeat protein PPR1106-17, putative, expressed			0.898253	0.702418	0	no
LOC_Os01g71190	photosystem II reaction center PSB28 protein, chloroplast precursor, putative, expressed			27.0986	15.5317	85.3741	no
LOC_Os01g71200	RNA recognition motif containing protein, putative, expressed			1.80851	29.6492	9.01916	no
LOC_Os01g71210	expressed protein			5.78949	7.53475	6.00266	no
LOC_Os01g71220	zinc finger protein, putative, expressed			47.6085	44.4293	12.9193	yes
LOC_Os01g71230	nascent polypeptide-associated complex subunit alpha-like protein 3, putative, expressed			202.377	238.691	57.4919	yes
LOC_Os01g71240	calcium-transporting ATPase, plasma membrane-type, putative, expressed			17.8587	0.265832	0.164232	no
LOC_Os01g71250	expressed protein			3.66403	4.1077	1.31182	no
LOC_Os01g71256	expressed protein			0.94983	0.925057	0	no
LOC_Os01g71262	expressed protein			15.0847	18.8643	3.32371	no
LOC_Os01g71270	eukaryotic peptide chain release factor subunit 1-1, putative, expressed			6.54116	1.08726	0	no
LOC_Os01g71280	glycerol-3-phosphate dehydrogenase, putative, expressed			12.7875	36.2356	25.8101	no
LOC_Os01g71300	S-formylglutathione hydrolase, putative, expressed			43.3587	93.0642	31.2516	no
LOC_Os01g71310	cytokinin dehydrogenase precursor, putative, expressed			1.15615	0.274666	7.66309	no
LOC_Os01g71320	hexokinase, putative, expressed			7.32825	29.3415	14.1947	yes
LOC_Os01g71330	expressed protein			7.32471	2.20144	15.4768	no
LOC_Os01g71340	glycosyl hydrolases family 17, putative, expressed			10.5999	0	30.6271	no
LOC_Os01g71350	glycosyl hydrolases family 17, putative, expressed			4.08117	0	23.2365	no

## Sheet: CH2_5.5Mb
Locus	Putative Function	OSN_AB	OSN_AC	SRR042529	SRR074151
LOC_Os02g10220.1	heat shock protein DnaJ, putative, expressed	9.56096	13.5167	4.76849	no
LOC_Os02g10230.1	metal cation transporter, putative, expressed	13.7029	14.8471	16.0748	no
LOC_Os02g10240.1	ZOS2-05 - C2H2 zinc finger protein, expressed	1.13383	1.01886	0	no
LOC_Os02g10250.1	expressed protein	0	0	0	no
LOC_Os02g10260.1	outer membrane protein, OMP85 family protein, expressed	18.1892	20.6236	14.6344	no
LOC_Os02g10270.1	retrotransposon protein, putative, unclassified, expressed	0	0	0	no
LOC_Os02g10280.1	transposon protein, putative, unclassified, expressed	0	0	0	no
LOC_Os02g10290.1	copper-transporting ATPase, putative, expressed	24.4476	26.8119	14.6059	no
LOC_Os02g10300.1	polygalacturonase, putative, expressed	64.2766	0.642797	0.678717	no
LOC_Os02g10310.1	fumarylacetoacetase, putative, expressed	40.1084	56.2504	51.8635	yes
LOC_Os02g10320.1	3-oxoacyl-synthase, putative, expressed	4.58527	8.31853	3.8705	no
LOC_Os02g10330.1	retrotransposon protein, putative, unclassified, expressed	0	0	0	no
LOC_Os02g10340.1	retrotransposon protein, putative, unclassified, expressed	0	0	0	no
LOC_Os02g10350.1	MLO domain containing protein, putative, expressed	6.14363	0.197635	12.227	no
LOC_Os02g10360.1	MONOCULM 1, putative, expressed	0	0	0	no
LOC_Os02g10370.1	hrpN-interacting protein from Malus, putative, expressed	44.7028	18.2353	8.242	no
LOC_Os02g10380.1	Regulator of chromosome condensation domain containing protein, expressed	8.75431	7.78279	3.99697	no
LOC_Os02g10390.1	chlorophyll A-B binding protein, putative, expressed	827.627	200.16	476.491	yes
LOC_Os02g10400.1	expressed protein	2.30584	3.6089	2.3794	no
LOC_Os02g10410.1	expressed protein	0	0	0	no
LOC_Os02g10420.1	expressed protein	10.061	2.51901	0	no
LOC_Os02g10430.1	1-5-phosphoribosyl-5-5-phosphoribosylaminomethylideneaminoimidazole-4-carboxamide isomerase, chloroplast precursor, putative, expressed	4.61754	4.90055	3.24411	no
LOC_Os02g10440.1	protein with a conserved N-terminal region, putative, expressed	9.44909	15.1917	22.0962	no
LOC_Os02g10450.1	expressed protein	0	0	0	no
LOC_Os02g10460.1	expressed protein	0	0	0	no
LOC_Os02g10470.1	EF hand family protein, putative, expressed	15.64	10.179	8.27453	no
LOC_Os02g10480.6	stromal membrane-associated protein, putative, expressed	36.902	25.3741	34.5653	no
LOC_Os02g10490.1	expressed protein	1.19503	5.77595	1.85058	no
LOC_Os02g10500.1	expressed protein	28.327	1.4075	43.76	no
LOC_Os02g10510.1	Ubiquitin family domain containing protein, expressed	24.0656	34.275	32.2226	no
LOC_Os02g10520.1	OsSub12 - Putative Subtilisin homologue, expressed	11.3842	26.535	1.47927	no
LOC_Os02g10530.1	expressed protein	1.93485	0	0	yes
LOC_Os02g10540.1	ribosomal protein L7/L12 C-terminal domain containing protein, expressed	10.261	12.7486	7.50752	no
LOC_Os02g10550.1	expressed protein	0	0	0	no
LOC_Os02g10560.1	expressed protein	0	0	0	no
LOC_Os02g10570.1	expressed protein	0	0	0	no
LOC_Os02g10580.1	NB-ARC domain containing disease resistance protein, putative, expressed	1.38892	1.95711	0.958915	no
LOC_Os02g10590.1	peptidyl-prolyl cis-trans isomerase, FKBP-type, putative, expressed	4.4129	4.13352	14.2807	no
LOC_Os02g10600.1	OsFBA1 - F-box and FBA domain containing protein, expressed	8.31296	2.55993	1.10127	no
LOC_Os02g10614.1	expressed protein	0	0	0	no
LOC_Os02g10630.1	GRAM and C2 domains containing protein, putative, expressed	2.72391	0.690526	0	yes
LOC_Os02g10640.1	26S protease regulatory subunit, putative, expressed	58.4718	78.9681	49.439	no
LOC_Os02g10650.1	CRAL/TRIO domain containing protein, expressed	26.031	23.5527	24.9659	yes
LOC_Os02g10660.1	glycosyl hydrolases family 17, putative, expressed	6.29	6.53217	12.4099	no
LOC_Os02g10670.1	expressed protein	0	0	0	no
LOC_Os02g10680.1	expressed protein	0	0	0	no
LOC_Os02g10690.1	targeting protein for Xklp2, putative, expressed	16.5604	60.6066	13.8273	no
LOC_Os02g10700.1	OsFBL7 - F-box domain and LRR containing protein, expressed	94.2276	114.776	86.1465	yes
LOC_Os02g10710.1	hsp20/alpha crystallin family protein, putative, expressed	0	0.768978	2.93262	no
LOC_Os02g10720.1	expressed protein	43.3024	32.3914	64.6454	no
LOC_Os02g10730.1	expressed protein	4.07051	4.94569	27.7692	no
LOC_Os02g10740.1	calcium-binding mitochondrial carrier CBG00135, putative, expressed	4.06113	4.75766	1.48082	no
LOC_Os02g10750.1	CBL-interacting protein kinase, putative, expressed	0	0	0	no
LOC_Os02g10760.1	AP2 domain containing protein, expressed	3.96118	14.5751	16.5559	no
LOC_Os02g10770.2	DEAD-box ATP-dependent RNA helicase 41, putative, expressed	6.19782	5.80799	4.1116	yes
LOC_Os02g10780.1	SPX domain containing protein, putative, expressed	10.8069	5.49929	1.65719	no
LOC_Os02g10790.1	expressed protein	9.52622	20.9685	7.36426	no
LOC_Os02g10794.1	expressed protein	2.78443	11.6155	7.22754	no
LOC_Os02g10800.1	mitochondrial carrier protein, putative, expressed	0	0	0	no
LOC_Os02g10810.1	protein of unknown function domain containing protein, expressed	35.2329	43.6111	36.2518	no
LOC_Os02g10820.1	Sel1 repeat domain containing protein, putative, expressed	8.62739	8.4619	12.2482	no
LOC_Os02g10830.1	serine acetyltransferase protein, putative, expressed	0	0	0	no
LOC_Os02g10840.1	transposon protein, putative, unclassified, expressed	4.56094	3.59514	3.18286	no
LOC_Os02g10850.1	OsFBK3 - F-box domain and kelch repeat containing protein, expressed	3.39599	2.97702	1.17363	no
LOC_Os02g10860.1	bZIP transcription factor domain containing protein, expressed	1.40972	2.0933	14.0815	no
LOC_Os02g10870.1	hypothetical protein	0	0	0	no
LOC_Os02g10880.1	UDP-glucoronosyl and UDP-glucosyl transferase domain containing protein, expressed	10.8901	1.32759	2.63205	no
LOC_Os02g10890.1	expressed protein	0	0	0	no
LOC_Os02g10900.1	NB-ARC domain containing protein, expressed	5.2185	2.95377	3.1133	no

## Sheet: CH3_14.6Mb
Locus	Putative Function	OSN_AB	OSN_AC	SRR042529	SRR074151
LOC_Os03g25270.3	pyrrolidone-carboxylate peptidase, putative, expressed	12.9708	12.6276	84.7841	yes
LOC_Os03g25280.1	peroxidase precursor, putative, expressed	0	0.314116	0	no
LOC_Os03g25289.1	auxin responsive protein, putative, expressed	0	0	0	no
LOC_Os03g25300.1	peroxidase precursor, putative, expressed	0	0.322218	0	no
LOC_Os03g25304.1	myb-like DNA-binding domain containing protein, expressed	0	0	0	no
LOC_Os03g25310.1	expressed protein	0	0	0	no
LOC_Os03g25314.1	expressed protein	0	0	0	no
LOC_Os03g25320.1	peroxidase precursor, putative, expressed	0	0	0	no
LOC_Os03g25330.1	peroxidase precursor, putative, expressed	2.71322	1.94988	14.9148	no
LOC_Os03g25340.1	peroxidase precursor, putative, expressed	0	0	0	no
LOC_Os03g25350.1	LTPL36 - Protease inhibitor/seed storage/LTP family protein precursor, expressed	31.0088	0	0	no
LOC_Os03g25360.1	peroxidase precursor, putative, expressed	0	0	0	no
LOC_Os03g25364.1	expressed protein	0	0	0	no
LOC_Os03g25370.1	peroxidase precursor, putative, expressed	0	0	0	no
LOC_Os03g25374.1	expressed protein	0	0	0	no
LOC_Os03g25380.1	pentatricopeptide, putative, expressed	3.17788	0.767573	0	no
LOC_Os03g25390.2	novel plant SNARE 11, putative, expressed	16.5175	11.755	6.9901	no
LOC_Os03g25394.1	expressed protein	0	0	0	yes
LOC_Os03g25400.1	kinase, putative, expressed	24.1185	23.5132	12.608	no
LOC_Os03g25410.1	expressed protein	0	0	0	no
LOC_Os03g25420.1	expressed protein	2.95611	2.00523	1.00415	no
LOC_Os03g25430.1	transcription regulator, putative, expressed	8.9637	9.51163	2.00451	no
LOC_Os03g25434.1	expressed protein	0	0	0	no
LOC_Os03g25440.1	expressed protein	7.36568	6.37461	12.0482	no
LOC_Os03g25450.1	h/ACA ribonucleoprotein complex subunit 4, putative, expressed	8.617	15.9903	0.608112	no
LOC_Os03g25460.1	OsRCI2-4 - Putative low temperature and salt responsive protein, expressed	12.3153	3.06079	0	yes
LOC_Os03g25464.1	hypothetical protein	0	0	0	no
LOC_Os03g25470.1	ctr copper transporter family protein, putative, expressed	7.96539	2.02976	0	no
LOC_Os03g25480.1	cytochrome P450, putative, expressed	5.90038	5.65238	2.88302	no
LOC_Os03g25490.1	cytochrome P450 72A1, putative, expressed	7.71625	0	0	no
LOC_Os03g25500.1	cytochrome P450 72A1, putative, expressed	0.467495	0	0	no
LOC_Os03g25510.1	expressed protein	0	0	0	no
LOC_Os03g25530.1	expressed protein	6.43135	13.8931	0	no
LOC_Os03g25540.1	expressed protein	0	0	0	no
LOC_Os03g25550.1	myb-like DNA-binding domain containing protein, putative, expressed	0.581411	8.36533	11.0122	no
LOC_Os03g25554.1	expressed protein	0	0	0	no
LOC_Os03g25560.1	expressed protein	0	0	0	no
LOC_Os03g25570.1	retrotransposon protein, putative, unclassified	0	0	0	no
LOC_Os03g25580.1	retrotransposon protein, putative, unclassified, expressed	0	0	0.0135098	no
LOC_Os03g25590.1	retrotransposon protein, putative, Ty3-gypsy subclass, expressed	0	0	0	no
LOC_Os03g25600.2	protein phosphatase 2C, putative, expressed	8.84512	12.3297	5.08234	no
LOC_Os03g25610.1	heavy metal-associated domain containing protein, expressed	0	0	0	no
LOC_Os03g25620.1	LTV1, putative, expressed	10.9894	13.0998	6.1997	yes
LOC_Os03g25640.1	OsFBX91 - F-box domain containing protein, expressed	3.56393	0	0	yes
LOC_Os03g25650.1	OsFBX92 - F-box domain containing protein, expressed	0	0	0	no
LOC_Os03g25660.1	expressed protein	0	0.204046	0	no
LOC_Os03g25670.1	expressed protein	0	0	0	no
LOC_Os03g25680.1	expressed protein	0	2.0348	0	no
LOC_Os03g25690.1	expressed protein	0	0.275545	0	no
LOC_Os03g25700.1	retrotransposon protein, putative, Ty3-gypsy subclass, expressed	0	0	0	no
LOC_Os03g25710.1	expressed protein	0	0	0	no
LOC_Os03g25720.1	GA20734-PA, putative, expressed	20.65	15.4678	16.9738	no
LOC_Os03g25750.1	SNARE associated Golgi protein, putative, expressed	9.38106	8.17435	9.20307	yes
LOC_Os03g25760.1	calmodulin-binding protein, putative, expressed	0.816423	2.6226	1.45137	yes
LOC_Os03g25770.1	RNA recognition motif containing protein, putative, expressed	12.2188	16.5118	21.1006	no
LOC_Os03g25790.1	glycosyl hydrolases family 17 protein, expressed	12.7406	5.22352	15.6279	yes
LOC_Os03g25810.1	hypothetical protein	0	0	0	no
LOC_Os03g25820.1	amino acid permease family protein, putative, expressed	1.15941	0	0	no
LOC_Os03g25830.1	expressed protein	0	0	0	no
LOC_Os03g25840.1	amino acid permease family protein, putative, expressed	3.29458	1.07889	0	no
LOC_Os03g25850.1	expressed protein	0	0	0	no
LOC_Os03g25869.1	amino acid permease family protein, putative, expressed	10.166	3.05109	0	no
LOC_Os03g25890.1	retrotransposon protein, putative, unclassified, expressed	0	0	0	no
LOC_Os03g25900.1	retrotransposon protein, putative, Ty3-gypsy subclass	0	0	0	no
LOC_Os03g25910.1	expressed protein	0	0	0	no
LOC_Os03g25920.1	amino acid permease family protein, putative, expressed	50.7661	6.08314	3.20599	no
LOC_Os03g25930.1	emp24/gp25L/p24 family protein, putative, expressed	7.78101	6.38837	0	no
LOC_Os03g25940.1	cystathionine gamma-synthase, putative, expressed	39.584	56.1843	77.2487	no
LOC_Os03g25945.1	expressed protein	0	0	0	no
LOC_Os03g25950.1	expressed protein	0	0	0	no
LOC_Os03g25960.1	RNA recognition motif containing protein, putative, expressed	42.0327	34.6863	103.505	no
LOC_Os03g25970.1	KH domain-containing protein, putative, expressed	16.0028	26.1936	36.7933	yes
LOC_Os03g25980.2	polypyrimidine tract-binding protein, putative, expressed	19.8796	25.3585	23.6047	no
LOC_Os03g25984.1	hypothetical protein	0	0	0	no
LOC_Os03g25990.1	expansin precursor, putative, expressed	0	6.46682	3.66441	yes
LOC_Os03g26000.1	expressed protein	3.27205	6.30799	2.5539	yes

## Sheet: CH8_8.8Mb
Locus ID	Putative Function	OSN_AB	OSN_AC	SRR042529	SRR074151		Post-emergence inflorescence = OSN_AB
LOC_Os08g14330	aldose 1-epimerase, putative, expressed	35.5966	40.6434	24.6519	no		Pre-emergence inflorescence = OSN_AC
LOC_Os08g14340	retrotransposon protein, putative, Ty1-copia subclass, expressed	0	0	0	no		Shoots = SRR042529
LOC_Os08g14350	expressed protein	0	0	0	no		60 day stem = SRR074151
LOC_Os08g14360	expressed protein	3.52552	1.25541	2.49803	no
LOC_Os08g14364	expressed protein	2.76692	1.5543	2.08007	no
LOC_Os08g14370	retrotransposon protein, putative, unclassified	0	0	0	no
LOC_Os08g14380	retrotransposon protein, putative, unclassified	0	0	0	no
LOC_Os08g14390	expressed protein	1.99974	1.9132	3.6187	yes
LOC_Os08g14400	homeobox domain containing protein, expressed	0	0	0	no
LOC_Os08g14410	expressed protein	0	0	0	no
LOC_Os08g14420	expressed protein	0	0	0	no
LOC_Os08g14430	expressed protein	0	0	0	no
LOC_Os08g14440	uridylyltransferase-related, putative, expressed	60.7578	28.6597	94.5578	no
LOC_Os08g14450	RNA polymerase sigma factor, putative, expressed	8.05891	4.86957	15.4212	no
LOC_Os08g14460	expressed protein	8.80327	44.7479	22.6595	no
LOC_Os08g14470	transposon protein, putative, unclassified, expressed	0	0	0	no
LOC_Os08g14480	transposon protein, putative, unclassified, expressed	0	0	0	no
LOC_Os08g14490	dehydrogenase-phosphopantetheinyltransferase, putative, expressed	5.72254	25.2161	22.9971	yes
LOC_Os08g14500	hypothetical protein	0	0	0	no
LOC_Os08g14510	retrotransposon, putative, centromere-specific	0	0	0	no
LOC_Os08g14520	retrotransposon, putative, centromere-specific	0	0	0	no
LOC_Os08g14530	retrotransposon protein, putative, Ty3-gypsy subclass, expressed	0	0	0	no
LOC_Os08g14540	retrotransposon protein, putative, unclassified, expressed	0	0	0	no
LOC_Os08g14550	retrotransposon protein, putative, unclassified, expressed	0	0	0	no
LOC_Os08g14560	retrotransposon protein, putative, unclassified, expressed	0	0	0	no
LOC_Os08g14570	NADPH reductase, putative, expressed	27.4218	29.9569	73.8891	yes
LOC_Os08g14580	haloacid dehalogenase-like hydrolase domain-containing protein 1A, putative, expressed	17.5674	14.4023	11.6775	no
LOC_Os08g14590	expressed protein	0	0	0	yes
LOC_Os08g14600	expressed protein	0	2.14985	0	no
LOC_Os08g14610	DRD1, putative, expressed	0.303614	0.6221	0	no
LOC_Os08g14620	expressed protein	28.1766	48.9398	27.712	yes
LOC_Os08g14630	hypothetical protein	0	0	0	no
LOC_Os08g14640	syntaxin 6, N-terminal domain containing protein, expressed	26.1735	15.7376	6.48249	no
LOC_Os08g14650	expressed protein	0	0	0	no
LOC_Os08g14660	SET domain containing protein, expressed	5.39228	7.83565	2.49528	no
LOC_Os08g14670	transposon protein, putative, CACTA, En/Spm sub-class, expressed	0	0	0	no
LOC_Os08g14690	transposon protein, putative, CACTA, En/Spm sub-class, expressed	0	0	0	no
LOC_Os08g14700	glucan endo-1,3-beta-glucosidase precursor, putative, expressed	0	5.87763	0	no
LOC_Os08g14710	expressed protein	0	0	0	no
LOC_Os08g14720	expressed protein	0	0	6.84306	no
LOC_Os08g14730	retrotransposon, putative, centromere-specific	0	0	0	no
LOC_Os08g14744	retrotransposon protein, putative, unclassified	0	0	0	no
LOC_Os08g14760	AMP-binding domain containing protein, expressed	15.521	0.706537	0	no
LOC_Os08g14770	aminotransferase, putative, expressed	6.44038	6.23493	2.0336	yes
LOC_Os08g14780	expressed protein	0	0	0	no
LOC_Os08g14790	expressed protein	0	0	0	no
LOC_Os08g14800	disease resistance protein RPM1, putative, expressed	0	0	0	no
LOC_Os08g14810	NB-ARC domain containing protein, expressed	0.546963	0	1.06696	no
LOC_Os08g14820	hypothetical protein	0	0	0	no
LOC_Os08g14830	NB-ARC domain containing protein, expressed	0	0	0	no
LOC_Os08g14840	expressed protein	0	0	0	no
LOC_Os08g14850	resistance protein, putative, expressed	0	0	0	no
LOC_Os08g14860	cytochrome b-c1 complex subunit 7, putative, expressed	11.2723	18.7563	48.7825	no
LOC_Os08g14870	hypothetical protein	0	0	0	no
LOC_Os08g14880	transposon protein, putative, unclassified, expressed	3.42627	8.19691	14.6342	no
LOC_Os08g14890	expressed protein	0	0	3.9911	yes
LOC_Os08g14900	expressed protein	0	0	0	no
LOC_Os08g14910	expressed protein	0	0	0	no
LOC_Os08g14920	expressed protein	0	0	0	no
LOC_Os08g14930	hypothetical protein	0	0	0	no
LOC_Os08g14940	receptor kinase, putative, expressed	0	0	0	no
LOC_Os08g14950	receptor-like protein kinase 2 precursor, putative, expressed	0.238998	0	0	no
LOC_Os08g14960	receptor-like protein kinase precursor, putative, expressed	0	0	0	no
LOC_Os08g14970	DUF640 domain containing protein, putative, expressed	0	0	0	no
LOC_Os08g14980	expressed protein	0	0	0	yes
LOC_Os08g14990	receptor-like protein kinase 2 precursor, putative, expressed	1.37068	1.29688	1.3651	yes
LOC_Os08g15000	pentatricopeptide repeat domain containing protein, putative, expressed	0.681853	0.446479	0	no
LOC_Os08g15010	retrotransposon protein, putative, unclassified, expressed	0.049053	0.113535	0	no
LOC_Os08g15020	MYB family transcription factor, putative, expressed	2.74534	4.05497	2.81719	no
LOC_Os08g15030	aspartate carbamoyltransferase, putative, expressed	23.6565	16.2364	0	no
LOC_Os08g15040	ADP-ribosylation factor, putative, expressed	37.9197	55.8748	32.4683	no
LOC_Os08g15050	CCT/B-box zinc finger protein, putative, expressed	2.93492	1.52091	6.46978	yes
LOC_Os08g15060	ATP binding protein, putative, expressed	15.312	14.3346	2.95561	no

## Sheet: CH10_19.7Mb
Locus ID	Putative Function	OSN_AB	OSN_AC	SRR042529	SRR074151
LOC_Os10g36410.1	expressed protein	0	0	0	no
LOC_Os10g36420.1	YABBY domain containing protein, putative, expressed	2.87752	15.1995	0	no
LOC_Os10g36430.1	retrotransposon protein, putative, unclassified, expressed	0	0	0	no
LOC_Os10g36440.1	retrotransposon protein, putative, unclassified, expressed	0	0	0	no
LOC_Os10g36450.1	retrotransposon protein, putative, unclassified	0	0	0	no
LOC_Os10g36460.1	retrotransposon protein, putative, Ty1-copia subclass, expressed	0	0	0	no
LOC_Os10g36470.2	peptidase, M24 family protein, putative, expressed	19.9103	23.4646	9.49879	no
LOC_Os10g36480.1	expressed protein	17.2295	28.9927	28.0473	yes
LOC_Os10g36490.1	HEAT repeat family protein, putative, expressed	2.61817	7.59216	1.40671	yes
LOC_Os10g36500.1	invertase/pectin methylesterase inhibitor family protein, putative, expressed	9.06439	3.49666	28.9196	no
LOC_Os10g36510.1	expressed protein	0	0	0	no
LOC_Os10g36520.1	expressed protein	0	0	0	no
LOC_Os10g36530.1	mutS domain V family protein, expressed	1.7208	2.37352	11.7879	no
LOC_Os10g36550.2	CRP3 - Cysteine-rich family protein precursor, expressed	51.5596	28.0467	248.207	no
LOC_Os10g36580.1	UP-9A, putative, expressed	14.3599	16.1371	3.17252	no
LOC_Os10g36590.1	retrotransposon protein, putative, unclassified, expressed	0	0	0	no
LOC_Os10g36600.1	hypothetical protein	0	0	0	no
LOC_Os10g36610.1	UP-9A, putative, expressed	4.15906	20.6931	1.22403	no
LOC_Os10g36620.1	hydroxyproline-rich glycoprotein DZ-HRGP, putative, expressed	4.4621	7.81699	0	no
LOC_Os10g36626.1	expressed protein	7.34224	13.6714	0	yes
LOC_Os10g36650.1	actin, putative, expressed	121.426	347.884	39.9538	no
LOC_Os10g36660.1	expressed protein	0	0	1.21449	no
LOC_Os10g36670.1	expressed protein	0	0	0	no
LOC_Os10g36680.1	ubiquitin carboxyl-terminal hydrolase, family 1, putative, expressed	5.37875	3.49342	1.72758	no
LOC_Os10g36690.4	dehydration response related protein, putative, expressed	54.1452	99.3497	37.096	yes
LOC_Os10g36703.1	CPuORF40 - conserved peptide uORF-containing transcript, expressed	30.0178	5.00171	68.3571	no
LOC_Os10g36710.1	CAMK_CAMK_like.40 - CAMK includes calcium/calmodulin depedent protein kinases, expressed	5.62006	7.54728	0.803116	yes
LOC_Os10g36720.1	retrotransposon protein, putative, Ty1-copia subclass, expressed	0	0	0	no
LOC_Os10g36729.1	hypothetical protein	0	0	0	no
LOC_Os10g36740.1	cytochrome P450, putative, expressed	0	0	0	no
LOC_Os10g36750.1	mitochondrial transcription termination factor-related, putative, expressed	0	0	0	no
LOC_Os10g36760.1	OsProCP3 - Putative Lysosomal Pro-x Carboxypeptidase homologue, expressed	28.7407	24.3829	13.8578	yes
LOC_Os10g36770.1	expressed protein	0	0	0	no
LOC_Os10g36780.3	OsProCP4 - Putative Lysosomal Pro-x Carboxypeptidase homologue, expressed	11.1038	8.24223	17.4245	no
LOC_Os10g36800.1	transposon protein, putative, unclassified	0	0	0	no
LOC_Os10g36810.1	plus-3 domain containing protein, putative, expressed	9.1662	19.1836	8.13971	no
LOC_Os10g36830.1	transmembrane and coiled-coil domain-containing protein 4, putative, expressed	1.46086	0.497394	0	no
LOC_Os10g36848.1	cytochrome P450, putative, expressed	9.26907	0.771924	7.55586	no
LOC_Os10g36860.1	CRS1/YhbY domain containing protein, expressed	10.7156	7.22323	12.2376	no
LOC_Os10g36870.1	src homology-3 domain protein 3, putative, expressed	30.9343	35.6082	23.8034	yes
LOC_Os10g36880.1	kinesin motor domain containing protein, putative, expressed	19.6434	51.6104	21.9084	yes
LOC_Os10g36900.1	expressed protein	0	0	0	no
LOC_Os10g36924.1	aquaporin protein, putative, expressed	20.7604	21.978	1.43638	yes
LOC_Os10g36950.1	DUF677 domain containing protein, putative, expressed	21.3789	14.9658	17.8154	yes
LOC_Os10g36960.1	transposon protein, putative, unclassified, expressed	0.435404	0.377849	0.678644	no
LOC_Os10g36966.1	hypothetical protein	0	0	0	no
LOC_Os10g36972.1	expressed protein	0	0	0	no
LOC_Os10g36980.1	transposon protein, putative, unclassified, expressed	3.08784	0.790178	0.990614	no
LOC_Os10g36984.1	expressed protein	0	0	0	no
LOC_Os10g36990.1	transposon protein, putative, unclassified, expressed	0	0	0	no
LOC_Os10g37010.1	hypothetical protein	0	0	0	no
LOC_Os10g37020.1	transposon protein, putative, unclassified, expressed	0	0	0	no
LOC_Os10g37034.1	cytochrome P450, putative, expressed	0	0	0	no
LOC_Os10g37050.1	transposon protein, putative, unclassified, expressed	0.325159	0	0.247418	no
LOC_Os10g37060.1	T-complex protein, putative, expressed	10.3515	0.497555	0	no
LOC_Os10g37070.1	cytochrome P450, putative, expressed	0	0	0	no
LOC_Os10g37079.1	hypothetical protein	0	0	0	no
LOC_Os10g37090.1	expressed protein	0.828364	0	0	no
LOC_Os10g37100.1	cytochrome P450, putative, expressed	0	0	0	no
LOC_Os10g37110.1	transposon protein, putative, unclassified, expressed	7.66013	0.160186	7.84757	yes
LOC_Os10g37120.1	transposon protein, putative, unclassified, expressed	0	0	0.846035	no
LOC_Os10g37160.1	transposon protein, putative, unclassified, expressed	1.18484	0	6.62988	no
LOC_Os10g37170.1	retrotransposon protein, putative, unclassified, expressed	0.512303	0.413173	0	no
LOC_Os10g37180.1	glycine cleavage system H protein, putative, expressed	253.385	41.5357	504.064	yes
LOC_Os10g37190.1	protein kinase domain containing protein, expressed	29.3086	21.0099	25.5163	yes
LOC_Os10g37210.1	FAD dependent oxidoreductase domain containing protein, expressed	4.03057	3.30081	10.3738	no
LOC_Os10g37220.1	hypothetical protein	0	0	0	no
LOC_Os10g37230.1	expressed protein	10.5904	40.7015	11.1134	yes
LOC_Os10g37240.4	expressed protein	57.1989	88.5911	44.4901	yes
LOC_Os10g37260.1	fringe-related protein, putative, expressed	2.69703	6.52783	1.48784	no
LOC_Os10g37270.1	hypothetical protein	0	0	0	no
LOC_Os10g37280.1	diacylglycerol kinase, putative, expressed	13.1026	17.3487	20.7709	no
LOC_Os10g37290.1	DEFL6 - Defensin and Defensin-like DEFL family, expressed	44.605	1.75769	0	no
LOC_Os10g37330.1	oxidoreductase, aldo/keto reductase family protein, putative, expressed	9.36352	8.22651	12.8468	no
LOC_Os10g37340.1	cystathionine gamma-synthase, putative, expressed	92.6491	120.529	58.8979	yes
LOC_Os10g37350.1	expressed protein	17.1556	10.8701	15.8583	no
LOC_Os10g37370.1	retrotransposon protein, putative, unclassified, expressed	0	0	0	no
LOC_Os10g37400.1	DUF538 domain containing protein, putative, expressed	18.0495	20.8839	17.0209	no
LOC_Os10g37410.1	TBC domain containing protein, expressed	18.0787	12.58	14.9986	no
LOC_Os10g37420.1	cytochrome b5-like Heme/Steroid binding domain containing protein, expressed	172.553	96.5398	156.329	no
LOC_Os10g37430.1	expressed protein	11.2911	9.09109	15.181	no

## Sheet: CH11_4.0Mb
Locus ID	Putative Function	OSN_AB	OSN_AC	SRR042529	SRR074151		Post-emergence inflorescence = OSN_AB
LOC_Os11g07440	plant neutral invertase domain containing protein, expressed	9.81639	6.70854	14.9337	no		Pre-emergence inflorescence = OSN_AC
LOC_Os11g07450	zinc finger, C3HC4 type domain containing protein, expressed	4.18197	9.28734	7.53112	no		Shoots = SRR042529
LOC_Os11g07460	TCP family transcription factor, putative, expressed	5.62099	27.5438	2.16896	yes		60 day stem = SRR074151
LOC_Os11g07470	expressed protein	15.0587	32.932	14.7423	no
LOC_Os11g07480	WD domain, G-beta repeat domain containing protein, expressed	0.873715	0.614092	0	no
LOC_Os11g07490	RNA recognition motif containing protein, putative, expressed	10.2226	14.2066	10.9377	yes
LOC_Os11g07500	DSHCT domain containing protein, expressed	4.67038	9.86501	3.86232	no
LOC_Os11g07510	growth regulator related protein, putative, expressed	1.7182	1.91222	0	yes
LOC_Os11g07530	expressed protein	0	0	0	no
LOC_Os11g07540	expressed protein	1.13243	0	0	no
LOC_Os11g07550	expressed protein	0	0	0	no
LOC_Os11g07560	hypothetical protein	0	0	0	no
LOC_Os11g07570	expressed protein	0	0	0	no
LOC_Os11g07580	expressed protein	3.16344	1.12752	5.84836	yes
LOC_Os11g07590	expressed protein	2.29602	2.48646	0	no
LOC_Os11g07600	ABC-2 type transporter domain containing protein, expressed	17.4873	13.5037	11.0909	yes
LOC_Os11g07620	expressed protein	0	0	0	no
LOC_Os11g07630	hypothetical protein	0	0	0	no
LOC_Os11g07640	expressed protein	0	0	0	no
LOC_Os11g07650	retrotransposon protein, putative, unclassified, expressed	0	0	0	no
LOC_Os11g07660	hypothetical protein	0	0	0	no
LOC_Os11g07670	dirigent, putative, expressed	20.3334	82.4384	26.098	yes
LOC_Os11g07680	dirigent, putative, expressed	0	7.88441	10.7553	no
LOC_Os11g07690	dirigent, putative, expressed	0	0	0	no
LOC_Os11g07700	NAM, putative, expressed	0	0	0	no
LOC_Os11g07710	dirigent, putative, expressed	0	0	0	no
LOC_Os11g07720	retrotransposon protein, putative, unclassified, expressed	0	0	0	no
LOC_Os11g07730	retrotransposon protein, putative, Ty3-gypsy subclass, expressed	0	0	0	no
LOC_Os11g07740	dirigent, putative, expressed	0	0	0	no
LOC_Os11g07750	expressed protein	0	0	0	no
LOC_Os11g07760	hypothetical protein	0	0	0	no
LOC_Os11g07770	dirigent, putative, expressed	0	0	0	no
LOC_Os11g07780	hypothetical protein	0	0	0	no
LOC_Os11g07790	retrotransposon protein, putative, Ty3-gypsy subclass, expressed	0	0	0	no
LOC_Os11g07800	retrotransposon protein, putative, unclassified, expressed	0	0	0	no
LOC_Os11g07810	retrotransposon protein, putative, unclassified	0	0	0	no
LOC_Os11g07820	expressed protein	0	0	0	no
LOC_Os11g07830	dirigent, putative, expressed	25.9683	22.7671	6.48099	no
LOC_Os11g07840	expressed protein	0.386022	0.234078	0	no
LOC_Os11g07850	Protein-tyrosine phosphatase domain containing protein, expressed	16.3938	17.2953	46.2048	no
LOC_Os11g07860	expressed protein	3.47698	7.99662	7.83307	no
LOC_Os11g07870	DEAD/DEAH box helicase domain containing protein, expressed	1.43716	4.23015	0.490592	yes
LOC_Os11g07880	expressed protein	0	1.102	0	no
LOC_Os11g07890	transposon protein, putative, CACTA, En/Spm sub-class, expressed	1.9325	3.07949	0.658793	no
LOC_Os11g07900	hypothetical protein	0	0	0	no
LOC_Os11g07910	transmembrane 9 superfamily member, putative, expressed	33.7911	45.6632	25.721	no
LOC_Os11g07911	expressed protein	2.86876	0	0	yes
LOC_Os11g07912	MLO domain containing protein, putative, expressed	11.9134	16.9511	5.65586	yes
LOC_Os11g07916	nifU, putative, expressed	22.4058	8.79492	31.2921	no
LOC_Os11g07922	short chain dehydrogenase/reductase protein, putative, expressed	10.5783	2.36976	15.9525	yes
LOC_Os11g07930	oxidoreductase, short chain dehydrogenase/reductase family domain containing family, expressed	6.1918	0	2.32934	no
LOC_Os11g07940	expressed protein	5.37271	3.52868	2.44151	yes
LOC_Os11g07950	expressed protein	0	0	10.4397	no
LOC_Os11g07960	transferase family protein, putative, expressed	28.6799	24.2166	19.9914	no
LOC_Os11g07970	OsFBW2 - F-box domain and WD40 repeat containing protein, expressed	4.50729	4.21945	10.4272	yes
LOC_Os11g07980	ion channel nompc, putative, expressed	0	0	0	no
LOC_Os11g08000	hypothetical protein	0	0	0	no
LOC_Os11g08020	ankyrin repeat family protein, putative, expressed	0	0	0	no
LOC_Os11g08040	retrotransposon protein, putative, unclassified, expressed	0	0	0	no
LOC_Os11g08050	expressed protein	0	0.530241	0	no
LOC_Os11g08060	retrotransposon protein, putative, Ty3-gypsy subclass, expressed	0.392045	0.827896	0	no
LOC_Os11g08070	ankyrin repeat family protein, putative, expressed	0	0	0	no
LOC_Os11g08080	SWIRM domain containing protein, expressed	17.0641	33.2216	17.1411	yes
LOC_Os11g08090	expressed protein	18.0918	48.0812	5.97973	no
LOC_Os11g08100	eukaryotic aspartyl protease domain containing protein, expressed	26.2369	8.76963	70.313	no
LOC_Os11g08110	expressed protein	6.12576	6.22776	4.50714	no
LOC_Os11g08120	Os11bglu37 - GH1 pseudogene, expressed	0	0.798641	0	no
LOC_Os11g08130	retrotransposon protein, putative, Ty3-gypsy subclass	0	0	0	no
LOC_Os11g08140	retrotransposon protein, putative, Ty3-gypsy subclass	0	0	0	no
LOC_Os11g08150	retrotransposon protein, putative, Ty3-gypsy subclass, expressed	0	0	0	no
LOC_Os11g08160	transposon protein, putative, unclassified, expressed	0	0	0	no
LOC_Os11g08170	DEFL45 - Defensin and Defensin-like DEFL family, expressed	0	0	0	no
LOC_Os11g08180	aspartic proteinase Asp1 precursor, putative, expressed	0	0	0	no
LOC_Os11g08190	aspartic proteinase Asp1 precursor, putative, expressed	0.249565	0.772907	0	no
LOC_Os11g08200	eukaryotic aspartyl protease domain containing protein, expressed	7.48981	0.898002	0	no
LOC_Os11g08210	no apical meristem protein, putative, expressed	9.60686	1.07965	24.5449	yes
LOC_Os11g08220	DEFL28 - Defensin and Defensin-like DEFL family, expressed	0	0	0	no
LOC_Os11g08225	expressed protein	0	0	0	no
LOC_Os11g08230	DEFL46 - Defensin and Defensin-like DEFL family, expressed	0	0	0	no
LOC_Os11g08235	expressed protein	0	0	0	no
LOC_Os11g08240	DEFL29 - Defensin and Defensin-like DEFL family, expressed	0	0	0	no
LOC_Os11g08250	DEFL30 - Defensin and Defensin-like DEFL family, expressed	0	0	0	no
LOC_Os11g08260	DEFL31 - Defensin and Defensin-like DEFL family, expressed	0	0	0	no
LOC_Os11g08265	expressed protein	0	0	0	no
LOC_Os11g08270	DEFL32 - Defensin and Defensin-like DEFL family, expressed	0	0	0	no
LOC_Os11g08280	DEFL33 - Defensin and Defensin-like DEFL family, expressed	0	0	0	no
LOC_Os11g08285	expressed protein	0	0	0	no
LOC_Os11g08290	expressed protein	0	0	0	no
LOC_Os11g08300	aldehyde dehydrogenase, putative, expressed	59.8606	15.1926	119.486	yes

## Sheet: CH11_18.8Mb
Locus ID	Putative Function	OSN_AB	OSN_AC	SRR042529	SRR074151		Post-emergence inflorescence = OSN_AB
LOC_Os11g31760.1	transposon protein, putative, unclassified, expressed	0	0.00625372	0.026056	no		Pre-emergence inflorescence = OSN_AC
LOC_Os11g31770.1	expressed protein	37.7769	41.7835	14.3824	no		Shoots = SRR042529
LOC_Os11g31780.1	expressed protein	0	0	0	no		60 day stem = SRR074151
LOC_Os11g31790.1	hypothetical protein	0	0	0	no
LOC_Os11g31800.1	expressed protein	2.42663	1.42016	0	yes
LOC_Os11g31810.1	expressed protein	0	0	0	no
LOC_Os11g31820.1	expressed protein	0.604713	1.36983	0	no
LOC_Os11g31830.1	transposon protein, putative, unclassified, expressed	0.00565995	0.00253788	0	no
LOC_Os11g31840.1	retrotransposon protein, putative, Ty1-copia subclass, expressed	0	0	0	no
LOC_Os11g31850.1	expressed protein	0	0	0	no
LOC_Os11g31860.1	retrotransposon protein, putative, unclassified, expressed	0.0197571	0	0	no
LOC_Os11g31870.1	retrotransposon protein, putative, unclassified, expressed	0	0	0	no
LOC_Os11g31880.1	phosphoglycerate mutase, putative, expressed	8.37279	12.2141	0.980641	yes
LOC_Os11g31890.1	NLI interacting factor-like phosphatase, putative, expressed	10.9197	13.4504	6.65158	no
LOC_Os11g31900.1	acyl carrier protein, putative, expressed	42.2231	97.2938	131.676	no
LOC_Os11g31910.1	retrotransposon protein, putative, unclassified, expressed	0	0	0	no
LOC_Os11g31920.1	retrotransposon protein, putative, unclassified, expressed	0	0	0	yes
LOC_Os11g31930.1	expressed protein	0	0	0	no
LOC_Os11g31940.1	GDSL-like lipase/acylhydrolase, putative, expressed	1.60909	1.1205	3.97601	no
LOC_Os11g31950.1	expressed protein	1.40562	0.948303	8.50593	no
LOC_Os11g31970.1	retrotransposon protein, putative, Ty1-copia subclass, expressed	0	0	0	no
LOC_Os11g31980.1	OsSCP63 - Putative Serine Carboxypeptidase homologue, expressed	2.41759	30.0587	5.67019	yes
LOC_Os11g31990.1	retrotransposon protein, putative, unclassified, expressed	0	0	0	no
LOC_Os11g32000.1	retrotransposon protein, putative, unclassified, expressed	0	0	0	no
LOC_Os11g32010.1	expressed protein	0	0	0	no
LOC_Os11g32020.1	expressed protein	0	0	0	no
LOC_Os11g32030.1	sex determination protein tasselseed-2, putative, expressed	3.03901	0.283561	0.463863	no
LOC_Os11g32040.1	hypothetical protein	0	0	0	no
LOC_Os11g32050.1	expressed protein	0	0	0	no
LOC_Os11g32060.1	retrotransposon protein, putative, unclassified, expressed	0.129894	0.199446	0	no
LOC_Os11g32070.1	expressed protein	0	0	0	no
LOC_Os11g32080.1	expressed protein	0	0	0	no
LOC_Os11g32090.1	geranylgeranyl transferase type-2 subunit beta, putative, expressed	1.32743	2.5082	0	no
LOC_Os11g32100.1	inducer of CBF expression 1, putative, expressed	1.28233	38.9683	1.86239	no
LOC_Os11g32110.1	auxin response factor, putative, expressed	70.0856	132.978	24.9121	yes
LOC_Os11g32130.1	expressed protein	0	0	0	no
LOC_Os11g32140.1	transposon protein, putative, CACTA, En/Spm sub-class, expressed	0	0	0	no
LOC_Os11g32150.1	transposon protein, putative, CACTA, En/Spm sub-class, expressed	0	0	0	no
LOC_Os11g32160.1	expressed protein	13.4329	10.3741	16.1488	no
LOC_Os11g32170.1	stripe rust resistance protein Yr10, putative, expressed	0	0	0	yes
LOC_Os11g32180.1	retrotransposon protein, putative, unclassified, expressed	0	0	0	no
LOC_Os11g32190.1	retrotransposon, putative, centromere-specific	0	0	0	no
LOC_Os11g32200.1	retrotransposon, putative, centromere-specific, expressed	0	0	0	no
LOC_Os11g32210.1	jacalin-like lectin domain containing protein, expressed	0	0	0	no
LOC_Os11g32220.1	hypothetical protein	0	0	0	no
LOC_Os11g32230.1	hypothetical protein	0	0	0	no
LOC_Os11g32240.1	cytochrome P450 51, putative, expressed	84.8394	176.012	142.766	no
LOC_Os11g32250.1	expressed protein	0	0	0	no
LOC_Os11g32260.1	lysosomal alpha-mannosidase precursor, putative, expressed	35.4645	36.576	69.5385	yes
