# Supplementary material for: Association mapping identifies quantitative trait loci (QTL) for digestibility in rice straw
Source: Biotechnol Biofuels. 2020 Oct 8;13:165. doi: 10.1186/s13068-020-01807-8 (PMC7545568; doi:10.1186/s13068-020-01807-8)
Supplement: Supplementary file 5 — Additional file 5. Containing the list of rice line genotypes from GWAS population [file 13068_2020_1807_MOESM5_ESM.xlsx]

## Sheet: Sheet1
No	Genotype	O. sativa species
1	09L140	Indica
2	09L15	Indica
3	09L17	Indica
4	09L28	Indica
5	09L33	Indica
6	1094-1	Indica
7	10L140	Indica
8	10L142	Indica
9	10L144	Indica
10	10L150	Indica
11	10L155	Indica
12	10L164	Indica
13	10L182	Indica
14	11L108	Indica
15	11L12	Indica
16	11L162	Indica
17	11L17	Indica
18	142M12	Indica
19	AC10_Fukus	Indica
20	AC5	Indica
21	AC5	Indica
22	AC5_149_13	Indica
23	AC5_BB1_4	Indica
24	AC5_CH133	Indica
25	AC5_HT1	Indica
26	AC5_Q5__AC4	Indica
27	AC5_Q5__AC4	Indica
28	AC5_Q5__C70	Indica
29	AC5_Q5__C70	Indica
30	AG_504	Indica
31	A__hung_cha	Indica
32	A__hung_cha_2	Indica
33	BB10	Indica
34	BB1_10_LT2	Indica
35	BB1_11	Indica
36	BB21	Indica
37	BB3	Indica
38	BB3_7	Indica
39	BB4_10	Indica
40	BB4_11	Indica
41	BB4_7	Indica
42	BB5	Indica
43	BB5	Indica
44	BB5_7	Indica
45	BB7	Indica
46	BB7	Indica
47	BC15	Indica
48	BT7	Indica
49	BT7_IR64	Indica
50	BTS7	Indica
51	BT_LT2	Indica
52	BT_ST	Indica
53	BT_ST	Indica
54	BT__B5	Indica
55	Belecsec	Tropical Japonica
56	Beo_Buot_Vang	Tropical Japonica
57	CL8_AC5	Indica
58	CL8_LT2	Indica
59	CL8_P6	Indica
60	Caren	Indica
61	D139	Indica
62	D381_Q5	Indica
63	DT7_LT2__BT7	Indica
64	HD1	Indica
65	HDT2	Indica
66	HDT4	Indica
67	HDT5	Indica
68	HDT7	Indica
69	HDt8	Indica
70	HT1	Indica
71	HT6__B5	Indica
72	Huong_com	Indica
73	IR1561__B__	Indica
74	IR24	Indica
75	IRBB13	Indica
76	IR_	Indica
77	IR_	Indica
78	Jasmin_AC5	Indica
79	KD18	Indica
80	KG_4900	Indica
81	Kham_Duc	Indica
82	Khau_dien_lu	Tropical Japonica
83	Khau_giang	Tropical Japonica
84	Khau_lan_gan_mon	Tropical Japonica
85	Khau_lan_gan_mon__1	Tropical Japonica
86	Khau_mu_lai_dong_1	Tropical Japonica
87	Khau_mumeeng	Indica
88	Khau_mumoong	Tropical Japonica
89	Khau_munuong	Tropical Japonica
90	LT2	Indica
91	LT3	Indica
92	Lua_ngoi	Indica
93	Lua_nuong_1	Tropical Japonica
94	Lua_nuong_2	Tropical Japonica
95	Lua_nuong_3	Tropical Japonica
96	Lua_nuong_63	Tropical Japonica
97	N46	Indica
98	N46__B6	Indica
99	N46__B6	Indica
100	N91	Indica
101	NH_N46	Indica
102	Nep358	Indica
103	Nep_98	Indica
104	Nghi_Huong_1	Indica
105	Nghi_Huong	Indica
106	OM2517	Indica
107	OM3536	Indica
108	OM4325	Indica
109	OM4900	Indica
110	OM5451	Indica
111	OM5451	Indica
112	OM5494	Indica
113	OM5626	Indica
114	OM5930	Indica
115	OM6613	Indica
116	OM68__	Indica
117	OM9218	Indica
118	Om6377	Indica
119	P13	Indica
120	P6	Indica
121	P6_ST	Indica
122	P6_ofodiki__P6	Indica
123	Perai_BT7	Indica
124	Perai_P6__HT1	Indica
125	Pet_muong_canh_vang	Tropical Japonica
126	Pet_muong_canh_vang_1	Tropical Japonica
127	Q5	Indica
128	Q5_Fukus__Q5	Indica
129	Que_Thom	Indica
130	RD354	Indica
131	SH4	Indica
132	S_c_tr_ng	Indica
133	TET4247	Indica
134	TET_	Indica
135	Tam_du	Indica
136	Tan_nhe	Tropical Japonica
137	Tan_nhe_2	Tropical Japonica
138	Tan_nhe_3	Tropical Japonica
139	Tan_nhe__1	Tropical Japonica
140	Te_Ka_cham_pi__1	Tropical Japonica
141	Te_ka_cham_pi	Tropical Japonica
142	Te_meo	Indica
143	Te_nuong	Indica
144	Te_ruong__2	Indica
145	Toc_lun	Indica
146	Tran_chau_huong	Indica
147	U17	Indica
148	AC10	Indica
149	X_mai	Indica
150	Xi23	Indica
151	nep_meo_luong	Tropical Japonica
