# Supplementary material for: Association mapping identifies quantitative trait loci (QTL) for digestibility in rice straw
Source: Biotechnol Biofuels. 2020 Oct 8;13:165. doi: 10.1186/s13068-020-01807-8 (PMC7545568; doi:10.1186/s13068-020-01807-8)
Supplement: Supplementary file 6 — Additional file 6. Agronomic trait data of sequenced genotypes [file 13068_2020_1807_MOESM6_ESM.xlsx]

## Sheet: Sheet1
ID2014	Name	Height_2017 (cm)	GrainYeild (0.1ton/ha)	Flowring Time_2018	Height_2018	GY_2018(g/plot)
1	BB1-11	80.2	45.5	108.33	77.8667	20.7667
2	BB10	68.8	42.5	108.33	71.1333	18.7833
3	BB5-10	74.5	39.7	106.332	74.8667	18.45
4	IR24	84.2	35.8	114.656	82.6	18.1333
5	BB21	83.2	44.6	108.996	80.2667	18.8833
6	BB7	78.1	46.2	105.666	73.7333	19.4167
7	Xi23	110	49.2	114.989	107.8	20.1833
8	HT1	99.6	56	103.003	98.6	22.65
9	U17	114.9	63.9	125.977	116.547	15.3367
10	KD18	97.2	68.3	103.003	99.0667	26.3667
11	SH4 (SH14)	100	54.7	105	96.3333	21.7833
12	Q5	110	69.5	102.004	109.667	26.6167
13	P6	100.1	54.6	105.999	100.933	26.6
14	SH4	101.5	54.4	107.997	94.1	23.5333
15	Tran chau huong	102	57.4	105.999	101.6	23.5667
16	Nếp 98	99.4	47.9	105.999	102.533	22.7
17	OM6613	108.9	52.4	100.006	101.2	22.7833
18	A. hung cha	105.1	56.4	96.0106	101.467	17.2667
19	Kham duc	101.6	43.1	102.004	99.5333	17.8833
20	OM9218	91.5	44	93.0141	93.7333	21.55
21	OM6877	102	52.8	103.003	96.0667	23.15
22	TET4247	100.7	59.7	107.997	97.8667	20.8
23	OM5494	102.3	50	96.0108	99.8667	20.7167
24	Tam du	121.3	40	113.657	116.2	17.25
25	OM4325	101.5	56.3	111.66	102.533	27.05
26	RD354	97.5	49.3	110.661	100.4	20.2833
27	LT2	92.8	54.2	106.998	92.2667	21.9167
28	OM5930	100.9	52.2	107.997	98.2	21.0833
29	N91	99.8	54.9	106.665	98.9333	22.75
30	Khau mumeeng	116.5	36.1	83.0253	115.133	17.3167
31	Khau mumoong	117.4	28.6	121.648	123.733	11.8533
33	Khau munuong	118.9	33.2	120.982	121	15.4833
34	Beo buot vang	115.7	33.8	107.997	112.667	15.6733
35	142M12	99.5	45.8	96.0106	104.267	19.75
36	WC5/AC5//KD18	95.3	37.3	107.997	94.2	15.95
37	AC10/Fukus	86.8	55.3	105	88.2667	23.65
38	Q5/Fukus//Q5	97.9	39	105.999	97.6667	16.2833
39	MT6	108.2	60.9	111.992	107.667	24.5167
40	X26	100.2	57.6	103.003	97.4667	22.45
41	(AC5)-41	91.7	61.9	103.003	95.8	23.9833
42	AC5/149-13	87.7	58.7	108.996	91.4	24.0167
43	HDT4	95.9	58.2	105.999	95.7333	22.5
44	AC5/HT1	99.7	53.2	103.003	100.467	20.0833
45	TL6	105.2	65.7	102.004	105.267	24.6167
46	IR76346	102.3	40	105.999	99.9333	16.1333
47	Lua nuong-47	104.2	47.2	96.0106	104.333	20.6833
48	IR85260	88.8	41.8	98.0083	93.2	17.45
49	Nghi huong- 49	100.3	67.1	102.004	100.867	25.5167
50	Lua thom	101.3	55.4	106.998	100.867	22.1
51	P13	86.2	52.6	96.0106	79.2	20.95
52	Nghi huong- 52	90.5	59.3	105	94.7333	24.9167
54	N46	105.1	60.7	102.004	100.9	25.2333
55	LT3	100.5	53.1	96.0105	100.867	21.85
56	BTS7	96.65	50.1	105.999	98.4	21.0833
57	Que thom	89.1	42.3	97.3425	86.7333	18.6833
58	D139	95.05	40.7	102.67	94.7333	18.1167
59	X.mai	100	34.1	96.0106	101.133	15.8833
60	Soc Trang	92.15	48.1	105.999	93.6	22.3
61	BB3	78.1	38.6	107.997	81.8	16.9833
62	CL8/P6	91.1	56.7	83.0254	98.4667	22.3167
63	Lua nuong- 63	111.1	42.9	81.0275	112.8	18.9167
64	AC5/Q5//C70	86.7	57.5	109.995	91.3333	23.0167
65	AC10	102.1	56.1	109.995	101.267	23.1833
66	TET4345	85.9	49.2	109.995	89.7333	20.4167
67	Caren	103.8	46.3	110.991	102	19.4833
68	Khau mu lai 1	105.8	35.1	116.987	103.933	15.5333
69	AC5/Q5//AC4	104	55	110.994	102.333	21.35
70	BT7/LT2	86	49.1	107.997	87.0667	19.7833
71	Perai/P6//HT1	92.6	25.1	100.006	91.2667	14.3833
72	AC5/Q5//C70	91.9	57.1	101.005	101.867	22.1167
73	P6/ofodiki//P6	86	51.1	96.0106	98.8	20.75
75	AC5/BB1-4	88.5	50.7	96.0106	90.8667	20.1167
76	AC5/Q5//AC4	94.2	66.3	94.013	100.4	25.3167
77	A. hung cha-2	93.2	41.4	96.0105	99.3333	17.2567
78	Perai/BT7	98.2	45	94.0131	100.733	18.95
79	(AC5)-79	102	58	106.998	103.067	22.35
80	BT/ĐB5	102.1	44.9	110.994	106.867	19.6
81	BT/ST	100.2	55.3	93.0141	102	23
82	(N46/ĐB6)-82	100	44.9	93.0212	104.267	18.8167
83	CL8/LT2	99.5	35.2	99.0072	103.133	15.75
85	CL8/AC5	100	51.9	108.996	102.2	21.1167
86	DT7/LT2//BT7	92.2	56.7	104.002	94.2	22.75
87	OM5451	96.7	46.8	104.002	92.2667	19.6167
88	BB1-10/LT2	97.1	44.2	100.006	100.733	18.65
89	IR1561/ĐB6	90.9	46.5	100.006	94.9333	19.2167
90	Tan nhe	97	33.6	106.998	100.933	15.2167
91	BT/LT2	97.7	58.7	107.997	100.133	23.4167
92	NH/N46	105	50.4	109.995	98.9333	20.1167
93	D381/Q5	83.8	50.5	94.013	87.6	22.35
94	BT/ST	88.4	64	104.002	90.2667	26.55
95	OM2517	94.1	59.8	105.999	97.4	23.4167
96	(N46/ĐB6)-96	97.2	59	104.002	97.5333	22.75
97	OM4900	97.1	60.2	94.013	94.7333	23.0833
99	Jasmin/AC5	71.3	58.7	103.003	76.1333	22.65
100	OM5451	93.5	54.8	94.013	99.8	21.45
101	BT7/IR64	90	59.1	94.013	95.4667	22.8833
102	BB5	77.5	49.2	109.995	81.4667	21.1167
103	HDT5	104	57.1	109.995	102.933	22.4167
104	Huong com	100.2	43.6	107.997	101.2	19.55
105	HT6/ĐB5	90.9	41.7	101.005	93.2667	16.38
106	P376	85.5	50.7	99.0072	76.4667	21.25
107	AG-504	85.6	62.3	107.997	85.3333	25.3
108	KG-4900	87.3	51.4	108.996	91.1333	21.7167
110	(HDT7)-110	106	50.1	107.997	116.2	19.9167
111	HDT8	105	63.6	105.999	100.067	26.2833
112	BT7	105.2	52.3	105.999	102	22.35
115	OM5626	100.1	53.3	109.995	102.533	22.57
117	Khau giang	114.4	39.6	103.004	115.667	17.9333
118	OM3536	100.2	52.6	106.998	99.5333	21.8833
119	Tóc lùn	102.3	46.8	106.998	102.267	20.55
120	OM6377	99	55.5	107.997	99.1333	22.75
122	Nep meo nuong	99.3	48.7	103.003	114	20.3567
123	Lua ngoi	99.2	41.8	103.003	101.2	18.3033
124	Te nuong	100	43.1	107.996	133.467	18.55
125	Khau dien lu	138.2	36.7	130.971	130.067	16.5333
126	10L142	71.5	42.3	103.003	74.2	17.9167
127	10L182	92.7	42.2	103.003	90.4	18.4167
128	09L17	93.2	43.4	109.995	95.1333	16.9833
129	09L15	101.5	41.2	105.999	101	16.75
130	10L155	73.6	50.9	111.992	77.0667	19.65
131	10L164	98.7	51	108.996	100.067	16.4833
132	09L33	92.1	43.4	107.997	92.0667	19.35
133	09L140	78.6	41.5	107.997	80.4667	16.6167
134	10L140	76.6	44.5	109.995	77.4667	18.0333
135	10L144	86.5	43.9	108.996	89.5333	18.6
136	IRBB13	80.7	44.2	105.999	84.3333	18.5833
137	11L162	73	44.7	105	75.6	19.15
139	09L28	85.6	47.8	107.997	91.6667	18.3167
140	07L21	96.9	55.2	110.994	96.1333	22.3833
141	11L108	90.6	53.1	110.994	93	19.0833
142	11L12	88.5	48.1	103.003	93.2	19.05
143	11L17	89	49.4	111.992	105	19.6833
144	09L8	79.9	46.3	110.994	73.3333	18.4833
145	10L150	74.2	42.4	110.994	75.7333	18.8167
146	AC5/CH133	102	51.4	103.003	104.533	20.9667
147	HD1	89.7	57.2	107.997	91.6	22.8167
148	HDT2	91.1	61.8	103.003	94.5333	21.9
149	(HDT7)-49	105	54.4	107.997	105.867	22.25
150	BC15	92.7	62.5	106.998	93.8667	24.75
151	P6/ST	83.8	52.3	106.998	86.8667	19.95
152	Te meo	90.2	42.5	103.336	90.4	18.1833
154	BB5	72.2	43.4	107.997	74.7333	19.1167
156	BB4-11	80.1	47.9	96.0106	85.8667	19.8833
157	BB5-7	84.7	45.1	105.999	85	19.0167
158	Lua nuong -2	112.1	48.6	103.003	116.467	19.9833
159	Te ka cham pi -1	95	42.9	101.338	102	18.4167
160	Tan nhe 3	115.5	43.4	107.997	121.133	19.9167
161	Tan nhe 2	119	44	109.995	114.733	19.9167
162	Pẹ ngùng -1	130.1	43.1	101.671	123.2	18.5833
163	BB1-4	75.9	41.4	107.997	80.0667	19.0833
164	Tan nhe 1	122.9	43.6	113.99	125.667	19.4333
165	(Lúa nương)-165	113.2	41.2	105.999	120.067	18.4667
167	Te ka cham pi	93.2	47.7	107.997	103.4	20.6833
172	Pet mung canh vang	125.5	40.1	105	121.333	16.65
173	Nếp 358	104.3	55.6	107.997	106.6	23.7833
176	Te thom	100	48.7	109.995	93.4667	19.9833
178	BB4-7	67.9	41.8	107.997	83.6	16.55
179	BB21	74	45.5	107.997	83.4	19.65
180	Pet muong canh vang	127	47.8	103.003	123.733	17.4833
181	Nep do duoi trau	92.4	44.9	107.997	91.4667	20.15
183	Tẻ 64	100.2	55.7	107.997	100.6	22.65
185	Bêlêcsec	100	39.9	107.997	113.667	15.0167
186	Khau lan, gan mo	113.2	37.5	107.997	114.933	15.3667
189	Khau lan gan mon -1	110.5	47.6	103.003	115	18.55
191	BB1-5	77.2	48.4	105.999	80	26.4
192	Te ruong - 2	102.3	46.5	105	99.5333	19.7167
195	Nep puoc chia	78.4	42.2	111.989	94.4	16.13
196	BB7	78.9	49	113.99	80.7333	17.9833
197	BB3-7	89.2	50.5	107.996	83.8667	17.4833
198	BB4-10	87.2	46.7	101.005	85.9333	21.4333
199	1094-1	86.5	41.2	107.997	91.4667	16.4833
200	PC6	97.5	57.4	107.997	77.0667	23.55
