# Supplementary material for: Association mapping identifies quantitative trait loci (QTL) for digestibility in rice straw
Source: Biotechnol Biofuels. 2020 Oct 8;13:165. doi: 10.1186/s13068-020-01807-8 (PMC7545568; doi:10.1186/s13068-020-01807-8)
Supplement: Supplementary file 8 — Additional file 8. Containing data of studied traits [file 13068_2020_1807_MOESM8_ESM.xlsx]

## Sheet: Sheet1
Genotype	Sugar release_2014 (nmol/mg.1hour)	Sugar release_2013 (nmol/mg.1hour)	Lignin (%)
X09L140	46.6659	NA	21.3226
X09L15	39.7192	NA	19.7454
X09L17	35.5631	NA	22.1549
X09L28	38.9942	NA	20.4021
X09L33	40.5509	NA	20.9559
X1094_1	39.5367	NA	19.5189
X10L140	66.3743	NA	23.0406
X10L142	38.1944	NA	23.3109
X10L144	65.4636	NA	23.6698
X10L150	54.7016	NA	21.2816
X10L155	34.5144	NA	21.8443
X10L164	39.1742	NA	20.1531
X10L182	33.7287	NA	20.782
X11L12	35.3183	NA	21.3473
X11L162	48.4172	NA	20.2509
X11L17	40.5509	NA	21.4869
X142M12	42.5598	45.0438	20.7927
A__hung_cha	41.783	53.259	16.8493
A__hung_cha_2	26.1216	NA	25.6131
AC10_Fukus	48.6407	42.5669	20.3115
AC5	41.0204	41.4706	25.1563
AC5_149_13	65.7658	32.7508	19.8819
AC5_BB1_4	35.7273	40.9858	18.3541
AC5_CH133	41.9759	NA	16.6451
AC5_HT1	39.7192	47.7068	20.2408
AC5_Q5__AC4_69	35.8922	43.6672	21.2009
AC5_Q5__AC4_76	49.7737	38.0372	25.3867
AC5_Q5__C70_64	34.3558	42.3103	25.338
AC5_Q5__C70_72	51.7607	67.1369	22.4178
AG_504	36.4754	NA	21.0863
BB1_10_LT2	32.6588	NA	17.2826
BB1_11	47.3151	47.4093	20.5078
BB10	49.3174	42.6682	19.2206
BB21_5	53.0884	49.5431	16.6932
BB3	39.1742	41.338	22.176
BB3_7	42.3643	NA	22.2612
BB4_10	41.0204	NA	23.8905
BB4_11	36.6438	NA	18.504
BB4_7	39.8107	NA	21.85
BB5	50.1187	40.1327	17.0027
BB5_7	33.8844	NA	21.0764
BB7_6	37.7572	38.6935	20.325
BC15	40.6443	NA	17.4166
BT_B5	34.9945	40.9612	19.4196
BT_LT2	34.3558	39.4547	20.7686
BT_ST_81	39.7192	37.5255	16.4595
BT_ST_94	30.761	38.6374	21.7782
BT7	43.2514	42.1147	14.8011
BT7_IR64	50.9331	47.5955	23.1409
BTS7	36.6438	42.1147	19.5674
Caren	79.2501	40.6567	17.515
CL8_AC5	36.2243	39.1805	22.2029
CL8_LT2	72.1107	66.8486	17.5089
CL8_P6	48.3059	42.574	17.462
D139	35.8096	38.5229	22.7623
D381_Q5	40.9261	44.1913	18.5901
DT7_LT2__BT7	38.7258	39.0845	19.1871
HD1	40.4576	NA	17.9649
HDT2	35.8922	NA	21.0746
HDT4	81.0961	38.0603	22.7629
HDT5	38.6367	48.7328	21.5776
HDT7	51.0505	NA	18.2397
HDt8	43.451	48.1823	22.3635
HT1	60.9537	39.5346	18.9403
HT6__B5	33.4195	56.3626	21.1457
Huong_com	34.5939	52.5811	19.3469
IR_46	44.7713	49.812	18.5304
IR_48	34.2768	54.4255	18.9441
IR1561__B__	41.2098	39.6324	22.965
IR24	46.8813	43.9532	21.5043
IRBB13	50.4661	NA	20.0503
Jasmin_AC5	46.8813	31.0861	20.7251
KD18	42.1697	44.8469	23.206
KG_4900	31.0456	NA	19.584
Kham_Duc	89.7429	51.3823	18.883
Khau_mu_lai_dong_1	23.9332	NA	NA
Khau_mumeeng	76.913	26.9099	21.1907
LT2	38.0189	41.3278	21.6035
LT3	52.6017	50.8144	22.0965
Lua_ngoi	30.903	NA	20.0449
Lua_nuong_47	92.2571	NA	20.6225
N46	34.8337	47.6808	18.032
N46__B6_82	33.4965	37.755	19.8054
N46__B6_96	60.3949	33.8796	19.6537
N91	41.4	48.2446	21.1718
Nep_98	49.4311	37.9014	17.4974
Nep358	45.6037	NA	17.6745
Nghi_Huong_49	38.0189	44.453	22.8708
Nghi_Huong_52	60.5341	44.453	20.7202
NH_N46	33.1131	38.2883	20.0386
OM2517	44.157	29.8068	19.2318
OM4325	27.8612	46.2135	20.2394
OM4900	44.978	35.0694	20.9176
OM5451_87	44.7713	40.0187	15.8588
OM5494	37.1535	46.263	23.5085
OM5626	30.9742	NA	18.4434
OM5930	74.6449	38.7942	23.1841
Om6377	37.325	NA	18.6834
OM6613	34.5939	37.2314	18.7043
OM68__	51.0505	33.4326	22.4372
OM9218_4218	39.4457	34.5369	23.0046
P13	50.6991	57.2535	23.3832
P6	54.4503	32.8031	20.4355
P6_ofodiki__P6	40.8319	49.2235	17.1528
P6_ST	39.8107	NA	18.1308
Perai_BT7	34.3558	44.583	15.5778
Perai_P6__HT1	44.7713	51.8714	16.9555
Q5	49.204	56.1077	18.8626
Q5_Fukus__Q5	59.8412	45.7511	15.7877
Que_Thom	33.1131	41.8643	20.1298
RD354	55.4626	59.3387	22.6773
S_c_tr_ng	39.9945	44.2639	19.6895
SH4_11	43.2514	48.4314	19.1228
Tam_du	36.8129	54.1827	22.4642
Tan_nhe	42.3643	29.532	19.4751
Te_meo	37.1535	NA	21.8899
Te_nuong	45.2898	NA	23.8139
Te_ruong__2	81.0961	NA	21.5425
TET_	31.7687	49.6549	21.7866
TET4247	43.6516	61.8721	22.1736
Toc_lun	27.2898	NA	20.6822
Tran_chau_huong	39.6278	45.5459	21.4841
U17	134.276	72.7834	15.9311
X_mai	57.4116	39.2678	19.9486
Xi23	40.9261	45.9607	20.774
